# Supplementary material for: 1-(3-Phenyl­prop­yl)urea
Source: Acta Crystallogr Sect E Struct Rep Online. 2009 Sep 26;65(Pt 10):o2556. doi: 10.1107/S1600536809038501 (PMC2970179; doi:10.1107/S1600536809038501)
Supplement: Supplementary file 2 [file e-65-o2556-Isup2.hkl]

#
# h,k,l, Fc-squared, Fo-squared, sigma(Fo-squared) and status flag
#
data_I
_shelx_title ' P21c in P2(1)/c'
_shelx_refln_list_code          4
_shelx_F_calc_maximum      113.04
_exptl_crystal_F_000       384.00
_reflns_d_resolution_high  0.7450
 
loop_
 _symmetry_equiv_pos_as_xyz
 'x, y, z'
 '-x, y+1/2, -z+1/2'
 '-x, -y, -z'
 'x, -y-1/2, z-1/2'
 
_cell_length_a    17.0022
_cell_length_b     6.4953
_cell_length_c     9.1707
_cell_angle_alpha  90.000
_cell_angle_beta   91.401
_cell_angle_gamma  90.000
 
_shelx_F_squared_multiplier     1.000
 
loop_
 _refln_index_h
 _refln_index_k
 _refln_index_l
 _refln_F_squared_calc
 _refln_F_squared_meas
 _refln_F_squared_sigma
 _refln_observed_status
   3   0   0     1370.44     1255.70     11.36 o
   5   0   0      614.51      531.32     13.44 o
   6   0   0     3043.87     2893.26     24.40 o
   7   0   0       77.24       57.92     11.62 o
   8   0   0     1180.98     1156.33     16.60 o
   9   0   0      137.61      131.22     18.38 o
  10   0   0        1.14        2.90      1.45 o
  11   0   0      211.50      221.93      8.10 o
  12   0   0        0.26        4.19      2.23 o
  13   0   0        2.91        1.54      2.40 o
  14   0   0       44.89       61.57     21.61 o
  15   0   0       17.51       19.02      6.96 o
  16   0   0       50.11       56.64     16.50 o
  17   0   0        3.72        0.37      4.98 o
  18   0   0        1.67        4.12      3.08 o
  19   0   0        8.28        6.83      6.77 o
  20   0   0        9.79       12.80      7.14 o
   1   1   0        9.63       11.12      1.44 o
   2   1   0     1234.88     1151.00      8.35 o
   3   1   0     6348.88     6403.57     26.18 o
   4   1   0     7690.31     7932.04     30.63 o
   5   1   0      447.79      382.80      5.86 o
   6   1   0        0.06       -1.12      1.12 o
   7   1   0      150.51      152.62      4.29 o
   8   1   0      165.87      159.12      5.00 o
   9   1   0      329.10      323.95      8.53 o
  10   1   0       38.07       32.89      3.29 o
  11   1   0      298.17      309.75      9.67 o
  12   1   0       17.51       13.73      2.83 o
  13   1   0        8.72        5.08      2.74 o
  14   1   0       80.70       76.90     15.80 o
  15   1   0       84.67       82.12     15.62 o
  16   1   0       33.44       37.96      9.84 o
  17   1   0       13.05        5.32      3.68 o
  18   1   0      228.26      296.10     39.64 o
  19   1   0       18.11       13.37      4.92 o
  20   1   0        1.03        3.36      4.46 o
   0   2   0      489.37      457.39     10.21 o
   1   2   0      143.86      137.86      6.04 o
   3   2   0      307.51      289.46      5.10 o
   5   2   0       57.32       50.10      4.27 o
   6   2   0      509.19      455.04      6.05 o
   7   2   0     2127.54     2206.25     17.05 o
   9   2   0       65.62       62.62      7.47 o
  10   2   0        4.00        3.31      1.11 o
  11   2   0      172.15      160.24      7.25 o
  12   2   0       98.26       98.70     10.30 o
  13   2   0       18.51       16.52      5.90 o
  14   2   0       21.07       12.52      4.33 o
  15   2   0      255.32      322.51     40.78 o
  16   2   0        8.00        6.19      3.42 o
  17   2   0        1.35        2.96      2.76 o
  18   2   0        0.15        6.16      3.69 o
  19   2   0       35.18       38.13     12.94 o
  20   2   0       14.37       14.16     11.26 o
   1   3   0      112.57      119.08      6.99 o
   2   3   0        6.18        5.64      2.34 o
   3   3   0       40.78       32.85      3.82 o
   4   3   0        8.29        9.43      1.28 o
   5   3   0       29.44       35.23      4.31 o
   6   3   0        3.59        4.35      1.24 o
   7   3   0      179.45      174.41      5.65 o
   8   3   0      251.78      249.60      8.16 o
   9   3   0       38.93       38.00      6.13 o
  10   3   0       25.09       25.88      2.79 o
  11   3   0      548.74      655.34     12.22 o
  12   3   0      222.05      265.59     11.32 o
  13   3   0       24.42       31.82      4.07 o
  14   3   0       79.08       81.33      7.10 o
  15   3   0       14.50       16.15      8.25 o
  16   3   0      188.32      236.34     32.38 o
  17   3   0      133.30      137.05     38.60 o
  18   3   0        0.64        3.48      2.72 o
  19   3   0       16.33       10.89      5.97 o
   0   4   0      494.78      548.38     16.60 o
   1   4   0      135.28      145.38     21.53 o
   2   4   0       81.17       86.05     13.74 o
   3   4   0        0.01        0.89      1.06 o
   4   4   0        1.82        1.85      1.17 o
   5   4   0       17.43       14.06      2.96 o
   6   4   0       42.96       40.81      5.19 o
   7   4   0      188.32      172.77      7.35 o
   8   4   0      154.73      176.26     14.59 o
   9   4   0       31.23       27.35      5.70 o
  10   4   0      206.72      233.69     19.62 o
  11   4   0       20.68       16.58      4.66 o
  12   4   0      134.39      141.96     10.72 o
  13   4   0       87.23       82.68     10.48 o
  14   4   0       73.74       89.41     11.84 o
  15   4   0       37.75       46.07      9.45 o
  16   4   0        7.71        6.70      3.05 o
  17   4   0        1.25        3.58      4.18 o
   1   5   0        0.00        1.56      3.26 o
   2   5   0       43.12       53.65     10.79 o
   3   5   0        7.43        8.07      2.21 o
   4   5   0       36.61       40.16      5.09 o
   5   5   0      195.77      198.32     12.45 o
   6   5   0      517.73      610.74     18.68 o
   7   5   0       25.78       27.81      5.44 o
   8   5   0       64.35       74.67     14.97 o
   9   5   0        0.10        3.90      3.90 o
  10   5   0      129.56      141.54     11.27 o
  11   5   0        2.74        1.23      3.02 o
  12   5   0        1.82        3.21      2.66 o
  13   5   0        2.14        2.30      3.37 o
  14   5   0       23.53       26.83      6.22 o
  15   5   0        8.96       13.48      4.87 o
  16   5   0       23.33       21.17      9.29 o
   0   6   0       77.20       83.56     26.23 o
   1   6   0       58.51       58.31     13.18 o
   2   6   0      119.82       98.47     23.54 o
   3   6   0       24.06       19.09      4.71 o
   4   6   0       11.58        7.81      5.14 o
   5   6   0      125.86      147.71     24.40 o
   6   6   0        3.75        6.22      2.42 o
   7   6   0       41.42       31.59      6.96 o
   8   6   0      134.56      172.25     16.35 o
   9   6   0        5.35        0.60      3.41 o
  10   6   0        0.28        4.92      4.64 o
  11   6   0       32.51       35.13      8.27 o
  12   6   0        0.05        3.71      3.10 o
  13   6   0        0.36       -0.16      3.18 o
   1   7   0      171.87      201.75     46.87 o
   2   7   0       26.24       32.19      6.14 o
   3   7   0        4.17        3.77      3.74 o
   4   7   0        1.01        2.54      2.99 o
   5   7   0       22.05       25.06      5.11 o
   6   7   0        4.14        4.46      3.08 o
   7   7   0       14.80       14.77      5.08 o
   8   7   0       19.90       18.89      4.22 o
   9   7   0        2.36        3.19      2.67 o
  10   7   0        0.00        2.28      5.78 o
   1   8   0        0.40       -3.51      6.15 o
 -20   1   1        3.84        8.58      4.67 o
 -19   1   1        2.54        1.34      3.32 o
 -18   1   1        0.00        2.51      2.39 o
 -17   1   1       10.34       11.87      4.93 o
 -16   1   1      136.97      140.66     32.76 o
 -15   1   1       11.19       11.51      5.85 o
 -14   1   1       72.24       71.87     16.99 o
 -13   1   1       91.30      104.52     11.75 o
 -12   1   1        8.95       11.39      3.17 o
 -11   1   1       19.67       19.61      2.65 o
 -10   1   1       40.42       37.55      4.01 o
  -9   1   1        2.26        1.09      1.16 o
  -8   1   1     1227.73     1212.95     13.34 o
  -7   1   1     1732.16     1673.97     14.60 o
  -5   1   1     1752.33     1605.01     12.12 o
  -4   1   1      206.25      188.80      3.55 o
  -3   1   1      700.78      604.60      6.13 o
  -2   1   1     4506.05     4367.99     25.71 o
  -1   1   1      960.37      836.28      6.55 o
   1   1   1     1996.48     1854.72     10.36 o
   2   1   1     4865.94     4869.66     17.42 o
   3   1   1     3938.86     3755.41     14.64 o
   4   1   1     3359.61     3133.62     20.68 o
   5   1   1      571.95      474.16      5.71 o
   6   1   1        1.27        4.11      1.20 o
   7   1   1        8.37        8.01      1.47 o
   8   1   1      399.20      387.19      7.34 o
   9   1   1      374.58      399.99      8.76 o
  10   1   1        0.32        1.02      1.26 o
  11   1   1        9.49        5.63      1.57 o
  12   1   1       49.64       54.44      4.94 o
  13   1   1        3.09        3.85      1.88 o
  14   1   1        4.73        5.62      2.64 o
  15   1   1        8.00        6.67      3.59 o
  16   1   1        3.23        4.53      2.25 o
  17   1   1       12.88       18.01      5.61 o
  18   1   1        3.92       -0.33      3.31 o
  19   1   1        3.09        3.93      3.41 o
  20   1   1       26.17       29.40      8.68 o
 -19   2   1        5.04        6.20      3.42 o
 -18   2   1       22.15       19.10      7.38 o
 -17   2   1       28.48       24.59      7.52 o
 -16   2   1       76.18       71.40     18.18 o
 -15   2   1      164.53      172.87     27.44 o
 -14   2   1      158.26      161.02     27.85 o
 -13   2   1      385.08      420.30     17.64 o
 -12   2   1      114.31      136.00     25.58 o
 -11   2   1      167.34      173.03      9.48 o
 -10   2   1      143.00      129.94      9.85 o
  -9   2   1      259.83      253.67      6.31 o
  -8   2   1      277.41      270.18      6.22 o
  -7   2   1      317.95      298.55      6.36 o
  -6   2   1      469.70      468.53      8.06 o
  -5   2   1      476.06      458.78      8.43 o
  -4   2   1      803.23      826.90      8.44 o
  -3   2   1      348.56      332.36      6.56 o
  -2   2   1      469.80      446.09      6.54 o
  -1   2   1        6.55        3.09      2.07 o
   0   2   1       62.98       67.13      5.70 o
   1   2   1      649.81      605.48      7.73 o
   2   2   1     1991.10     1938.47     14.83 o
   3   2   1        0.80        0.30      0.91 o
   4   2   1      492.40      482.39      6.06 o
   5   2   1       87.10       97.49      3.91 o
   6   2   1       20.26       14.74      1.99 o
   7   2   1      632.16      643.56      8.41 o
   8   2   1      303.93      312.61      7.08 o
   9   2   1       99.19       93.64      4.87 o
  10   2   1        4.25        2.95      1.51 o
  11   2   1        5.41        3.93      1.40 o
  12   2   1        6.24        2.72      2.24 o
  13   2   1       44.52       51.50      6.36 o
  14   2   1       83.88       85.97     19.31 o
  15   2   1        2.46        3.93      2.37 o
  16   2   1      322.01      402.17     21.18 o
  17   2   1       14.44       12.00      3.00 o
  18   2   1        2.69        0.24      2.56 o
  19   2   1       15.65       11.32      6.77 o
  20   2   1       37.94       24.01     21.05 o
 -18   3   1       30.33       21.80      5.02 o
 -17   3   1        1.34        2.07      2.29 o
 -16   3   1       17.47       15.20      4.12 o
 -15   3   1        0.11        3.93      2.01 o
 -14   3   1        0.28        2.14      2.75 o
 -13   3   1       19.50       24.37      5.97 o
 -12   3   1      144.69      136.32     14.55 o
 -11   3   1       60.51       52.20      6.16 o
 -10   3   1       26.24        9.25     13.23 o
  -9   3   1      713.91      818.13      8.27 o
  -8   3   1       73.99       83.53      9.58 o
  -7   3   1       57.31       56.42      6.56 o
  -6   3   1      214.59      240.48      7.44 o
  -5   3   1        5.71        4.55      1.46 o
  -4   3   1        0.34       -0.64      1.75 o
  -3   3   1        2.66       -0.30      1.91 o
  -2   3   1      712.86      709.94     11.11 o
  -1   3   1       18.29       18.35      2.63 o
   0   3   1      107.09       99.61      5.12 o
   1   3   1      441.64      428.33      8.63 o
   2   3   1      755.48      787.83      9.90 o
   3   3   1        1.22        1.97      1.10 o
   5   3   1      127.30      121.05      5.73 o
   6   3   1       90.38       86.97      5.88 o
   7   3   1       92.29       79.80      6.25 o
   8   3   1      134.06      136.61      6.13 o
   9   3   1       18.79       18.30      2.31 o
  10   3   1      431.03      468.97     10.60 o
  11   3   1        1.57        3.11      1.49 o
  12   3   1       21.68       27.70      3.45 o
  13   3   1      203.46      245.31     12.78 o
  14   3   1       13.74       12.59      2.90 o
  15   3   1        4.52        8.41      2.86 o
  16   3   1       38.24       40.99      8.19 o
  17   3   1       17.92        6.25      7.14 o
  18   3   1        0.00        0.44      5.82 o
  19   3   1        3.52        3.14      3.88 o
 -17   4   1        1.65        1.23      3.23 o
 -16   4   1        1.69        6.10      4.17 o
 -15   4   1        1.10        6.92      4.32 o
 -14   4   1        8.28        9.42      3.61 o
 -13   4   1       19.95       21.33      5.11 o
 -12   4   1        0.09        1.07      2.49 o
 -11   4   1       61.88       68.95      8.65 o
 -10   4   1       20.14       15.72      3.93 o
  -9   4   1        0.43        2.34      2.67 o
  -8   4   1      425.59      514.32     15.09 o
  -7   4   1        0.75       -2.29      2.63 o
  -6   4   1      158.71      169.42      7.94 o
  -5   4   1       13.49       14.70      1.96 o
  -4   4   1       31.72       26.47      3.81 o
  -3   4   1       26.11       27.19      3.73 o
  -2   4   1        1.01        1.05      1.38 o
  -1   4   1      180.88      159.00      7.97 o
   0   4   1       13.77       16.21      3.20 o
   1   4   1       80.06       77.89      7.67 o
   2   4   1      267.84      275.68      9.31 o
   3   4   1      120.05      104.68     12.48 o
   4   4   1      162.59      162.40      6.42 o
   5   4   1       93.60       96.18      8.92 o
   6   4   1        8.61        3.84      1.79 o
   7   4   1        2.83        1.94      1.89 o
   8   4   1        0.41        1.99      1.83 o
  10   4   1      132.31      133.77     17.98 o
  11   4   1       18.28        4.97      5.48 o
  12   4   1       34.91       33.95      4.95 o
  13   4   1        0.51        3.18      1.62 o
  14   4   1        1.04        3.13      1.67 o
  15   4   1        6.56        5.75      2.87 o
  16   4   1        0.12        3.86      2.59 o
  17   4   1       23.55       43.36     12.00 o
  18   4   1       14.21       15.82     12.43 o
 -15   5   1       19.42       26.47     10.08 o
 -14   5   1        8.01       13.29      3.93 o
 -13   5   1       10.25       10.47      4.12 o
 -12   5   1        1.29        3.39      2.49 o
 -11   5   1       28.71       32.41      6.80 o
 -10   5   1        0.82        0.55      2.39 o
  -9   5   1      133.84      160.75     15.34 o
  -8   5   1      181.35      190.29     28.65 o
  -7   5   1       72.75       79.16     15.82 o
  -6   5   1      211.72      253.70     11.48 o
  -5   5   1       19.35       18.31      5.05 o
  -4   5   1       11.96        6.40      2.74 o
  -3   5   1       17.37       16.61      2.73 o
  -2   5   1        3.35        5.93      2.89 o
  -1   5   1      138.11      159.67     21.05 o
   0   5   1      134.56      154.47     31.84 o
   1   5   1       18.84       14.62      3.14 o
   2   5   1      122.72      129.24     24.89 o
   3   5   1        5.36        3.95      2.15 o
   4   5   1       19.85       12.53      4.51 o
   5   5   1      322.97      353.55     14.25 o
   7   5   1      117.79      129.95     24.77 o
   8   5   1      137.67      153.81     25.37 o
   9   5   1       30.01       30.30      4.99 o
  10   5   1        0.06        3.35      2.42 o
  11   5   1        0.85        2.28      3.16 o
  12   5   1       99.80      100.57     13.63 o
  13   5   1       55.82       59.78      9.24 o
  14   5   1        3.91        1.07      2.95 o
  15   5   1        0.39        2.43      2.83 o
  16   5   1       25.71       29.24     10.46 o
 -13   6   1       14.09       10.55      3.36 o
 -12   6   1        9.66        5.47      4.14 o
 -11   6   1        6.33        9.54      2.90 o
 -10   6   1       58.41       81.97      9.18 o
  -9   6   1        0.07       -3.16      4.46 o
  -8   6   1       63.27       64.55     11.36 o
  -7   6   1      105.57      119.68     19.61 o
  -6   6   1        7.19       11.83      2.58 o
  -5   6   1        6.33        8.27      2.43 o
  -4   6   1       42.96       36.64      7.00 o
  -3   6   1       87.68      114.03     22.16 o
  -2   6   1      170.67      206.36     40.23 o
  -1   6   1       88.86       99.46     19.15 o
   0   6   1        0.01        3.61      3.44 o
   1   6   1        0.38        2.52      2.21 o
   2   6   1       80.71       70.39     14.61 o
   4   6   1       96.08       94.60     14.07 o
   5   6   1       10.34       12.50      4.04 o
   6   6   1        4.49        2.88      2.15 o
   7   6   1        5.65        7.31      2.19 o
   8   6   1       23.36       18.48      4.95 o
   9   6   1       41.52       49.76     12.25 o
  10   6   1        0.03        0.22      1.99 o
  11   6   1       24.65       32.79      6.53 o
  12   6   1       42.28       40.42      8.20 o
  13   6   1        0.13       -1.29      6.28 o
  14   6   1        5.75        8.06      6.58 o
  -9   7   1        0.17        1.46      2.21 o
  -8   7   1       15.43       17.20      7.03 o
  -7   7   1      152.05      181.22     45.79 o
  -6   7   1       16.17       17.91      5.86 o
  -5   7   1       25.36       27.54      6.79 o
  -4   7   1        6.29        6.86      3.28 o
  -3   7   1        3.68        3.98      2.90 o
  -2   7   1       15.11       16.06      3.53 o
  -1   7   1        5.87        6.54      3.55 o
   0   7   1       23.32       24.37      5.88 o
   1   7   1       99.06      109.27     28.58 o
   2   7   1       11.47       11.90      4.24 o
   3   7   1        8.48       13.15      4.69 o
   4   7   1       27.78       27.14      4.71 o
   5   7   1        3.19        3.94      2.32 o
   6   7   1       21.97       24.54      7.17 o
   7   7   1        0.25       -2.58      3.38 o
   8   7   1       90.58      103.47     31.91 o
   9   7   1       26.62       30.28     13.91 o
  10   7   1       53.69       50.85     24.99 o
  11   7   1        2.76        5.48      4.06 o
  -2   8   1        5.14        9.42      8.86 o
  -1   8   1        3.56        3.44      3.63 o
   0   8   1        8.04       10.52      5.29 o
   1   8   1        4.12        1.54      4.43 o
   2   8   1        0.26        0.12      3.51 o
   3   8   1        7.71        3.38      3.75 o
   4   8   1       17.93       25.79      8.06 o
 -20   0   2       19.48       26.22      7.45 o
 -19   0   2       12.32        9.72      6.03 o
 -18   0   2       14.81        7.51      6.83 o
 -17   0   2        3.05        6.15      5.42 o
 -16   0   2       11.23        6.09      4.19 o
 -14   0   2        0.63        0.49      2.03 o
 -13   0   2      153.55      182.80     17.57 o
 -12   0   2      628.03      708.42     25.71 o
 -11   0   2      419.55      375.76     13.46 o
 -10   0   2      316.22      313.91     11.23 o
  -9   0   2      415.79      386.40     11.71 o
  -8   0   2       16.76       16.89      3.24 o
  -7   0   2       18.13       12.58      2.68 o
  -6   0   2      267.21      252.97     16.82 o
  -5   0   2      315.50      251.82     12.42 o
  -4   0   2      619.04      530.76     10.51 o
  -2   0   2     4096.13     3633.59     18.29 o
  -1   0   2       27.95       19.41      2.63 o
   0   0   2     1429.26     1310.29     11.93 o
   1   0   2    12777.12    15266.41     69.84 o
   2   0   2     6553.88     6308.77     38.72 o
   3   0   2     2625.58     2626.68     18.07 o
   5   0   2       66.38       72.16      3.81 o
   6   0   2       81.18       85.85      3.99 o
   7   0   2      790.71      795.44     11.33 o
   8   0   2       32.76       38.69      4.42 o
   9   0   2        4.28        1.29      1.30 o
  10   0   2      312.82      372.06     17.77 o
  11   0   2      762.30      833.26     17.26 o
  12   0   2      188.95      171.70     20.05 o
  13   0   2       60.26       72.47     24.08 o
  14   0   2      173.10      199.77     14.79 o
  15   0   2        0.00        0.86      3.63 o
  16   0   2       12.70       10.03      4.68 o
  17   0   2        2.50        5.35      5.35 o
  18   0   2      191.57      195.92     72.47 o
  19   0   2       19.67       18.22     13.17 o
  20   0   2        7.33        5.05      4.18 o
 -19   1   2       18.40       27.91      8.16 o
 -18   1   2       10.13       15.60      5.49 o
 -17   1   2       97.19       97.66     21.68 o
 -16   1   2       60.31       65.90     12.82 o
 -15   1   2      123.22      121.44     25.58 o
 -14   1   2        6.40        3.67      3.26 o
 -13   1   2       56.63       55.22     12.13 o
 -12   1   2      267.72      293.04     15.28 o
 -11   1   2        0.54        1.79      1.21 o
 -10   1   2      124.49      130.16      6.25 o
  -9   1   2      261.06      265.24      6.63 o
  -8   1   2       51.33       50.00      4.40 o
  -7   1   2      184.01      169.83      6.91 o
  -6   1   2      384.77      381.73      7.14 o
  -5   1   2      286.86      237.81      5.49 o
  -4   1   2       14.63        9.05      1.60 o
  -3   1   2      610.54      546.09      5.20 o
  -2   1   2     1824.86     1731.53      8.70 o
  -1   1   2      839.35      758.49      7.14 o
   0   1   2     2666.69     2643.40     14.55 o
   1   1   2     1658.88     1473.46      9.21 o
   2   1   2     1187.96     1023.85      7.03 o
   3   1   2     3526.19     3594.00     17.77 o
   4   1   2       49.99       46.57      2.92 o
   5   1   2     1065.63      974.57      7.62 o
   6   1   2      785.52      757.16      7.63 o
   7   1   2       26.92       28.27      3.50 o
   8   1   2      179.97      196.85      4.91 o
   9   1   2      420.58      442.53      8.49 o
  10   1   2      200.96      217.35      9.73 o
  11   1   2      122.32      125.18      7.15 o
  12   1   2       14.38       19.35      3.04 o
  13   1   2        6.20        5.28      2.46 o
  14   1   2       21.02       22.87      4.72 o
  15   1   2       69.83       82.25     10.63 o
  16   1   2       44.56       54.10     10.91 o
  17   1   2        8.25        3.96      3.83 o
  18   1   2        7.29        6.83      3.44 o
  19   1   2       56.31       63.41      9.90 o
  20   1   2       28.22       19.95      5.81 o
 -19   2   2        3.89        3.43      3.08 o
 -18   2   2        0.41        1.52      2.31 o
 -17   2   2        4.56       -1.40      3.84 o
 -16   2   2       20.57       23.55      5.70 o
 -15   2   2        0.61        3.94      2.17 o
 -14   2   2        8.44        5.36      4.06 o
 -13   2   2        1.89        1.40      2.22 o
 -12   2   2       13.05        9.06      2.66 o
 -11   2   2        3.37        2.34      1.93 o
 -10   2   2        5.82        4.51      1.28 o
  -9   2   2        2.69        2.04      1.25 o
  -8   2   2      358.93      402.57      9.98 o
  -7   2   2      148.65      154.91      4.79 o
  -6   2   2     1048.67     1143.46      8.31 o
  -5   2   2     1257.59     1312.91     12.18 o
  -4   2   2     2034.65     2111.20     13.85 o
  -3   2   2      753.51      738.53      6.74 o
  -2   2   2      620.82      597.90      6.44 o
  -1   2   2      593.53      541.04      7.33 o
   0   2   2      700.58      651.01      8.31 o
   1   2   2       21.95       16.46      2.17 o
   2   2   2      218.58      213.49      4.80 o
   3   2   2       98.83       84.85      3.63 o
   4   2   2      260.31      238.11      4.58 o
   5   2   2       73.87       83.17      3.95 o
   6   2   2      604.26      625.70      8.09 o
   7   2   2      598.94      621.05      8.15 o
   8   2   2      397.13      405.02      8.19 o
   9   2   2      109.67      104.10      5.88 o
  10   2   2       62.97       49.99      4.14 o
  11   2   2        8.51        5.13      1.35 o
  12   2   2       91.66      108.63     10.12 o
  13   2   2        5.20        3.78      3.50 o
  14   2   2       17.98       26.88      5.91 o
  15   2   2        2.70        1.53      4.25 o
  16   2   2      104.38      138.67     12.85 o
  17   2   2       50.24       57.54     11.14 o
  18   2   2        1.80        2.60      2.28 o
  19   2   2        0.73        3.15      2.25 o
  20   2   2        5.85        9.91      6.52 o
 -18   3   2       14.07       16.23      6.46 o
 -17   3   2       18.85       18.99      5.14 o
 -16   3   2        0.56        1.63      2.21 o
 -15   3   2       61.72       54.35      8.17 o
 -14   3   2        7.23        9.46      3.44 o
 -13   3   2       52.28       51.14      8.21 o
 -12   3   2        0.13        3.58      2.84 o
 -11   3   2       30.78       25.25      4.24 o
 -10   3   2        9.58       15.91      3.10 o
  -9   3   2       36.71       42.37      4.47 o
  -8   3   2       28.20       21.68      2.68 o
  -7   3   2      148.19      137.88      5.72 o
  -6   3   2      113.79      119.26      7.63 o
  -5   3   2      254.41      256.41      6.63 o
  -4   3   2      417.22      413.79      9.08 o
  -3   3   2      135.99      136.58      5.30 o
  -2   3   2      266.96      272.06      6.77 o
  -1   3   2       14.13       21.00      2.49 o
   0   3   2       89.47       84.79      6.98 o
   1   3   2      832.02      877.72     11.54 o
   2   3   2     2351.27     2625.93     19.63 o
   3   3   2      299.12      293.18      8.05 o
   4   3   2      412.71      425.09      8.22 o
   5   3   2        2.62        1.87      0.94 o
   6   3   2        0.16        0.53      1.14 o
   7   3   2       68.63       71.98      8.13 o
   8   3   2       52.06       52.46      5.77 o
   9   3   2       22.38       22.04      3.35 o
  10   3   2      332.57      364.45     10.26 o
  11   3   2       15.07       12.02      2.22 o
  12   3   2      169.29      199.13      9.48 o
  14   3   2       42.95       51.13      8.30 o
  15   3   2        1.87        1.50      4.71 o
  16   3   2        0.25        0.91      1.84 o
  17   3   2        0.89        4.85      1.84 o
  18   3   2      135.42      152.31     49.63 o
  19   3   2        0.03        0.49      3.75 o
 -17   4   2        4.41       10.44      4.92 o
 -16   4   2        1.97        1.24      3.05 o
 -15   4   2       58.32       72.74     13.94 o
 -14   4   2       11.56       12.95      5.85 o
 -13   4   2        3.80        3.49      2.75 o
 -12   4   2        0.95        2.11      2.16 o
 -11   4   2       67.40       59.94      8.97 o
 -10   4   2       55.50       54.83      7.53 o
  -9   4   2       14.83       16.80      3.52 o
  -8   4   2      196.27      209.37     10.54 o
  -7   4   2        9.13        8.82      2.73 o
  -6   4   2       22.99       18.53      3.99 o
  -5   4   2       68.79       64.69      9.48 o
  -4   4   2       39.82       36.07      5.14 o
  -3   4   2       25.84       27.42      3.73 o
  -2   4   2      178.56      174.46      7.41 o
  -1   4   2      376.51      393.90     10.30 o
   0   4   2      604.52      683.67     12.58 o
   1   4   2       13.07        9.37      2.10 o
   2   4   2       61.75       55.50      7.30 o
   3   4   2       52.02       55.63      7.18 o
   4   4   2      117.23      130.39      9.14 o
   5   4   2       27.08       22.86      2.56 o
   6   4   2       58.73       53.37      5.91 o
   7   4   2        0.10       -0.01      1.78 o
   8   4   2        0.46       -2.00      2.00 o
   9   4   2      215.51      243.83     10.13 o
  10   4   2        0.92        3.49      1.62 o
  11   4   2       63.12       56.65      8.07 o
  12   4   2       89.33       90.32     12.55 o
  13   4   2       29.76       24.26      3.93 o
  14   4   2       31.65       29.01      4.69 o
  15   4   2       56.55       59.05     10.14 o
  16   4   2        2.46        3.72      2.41 o
  17   4   2       14.00        9.34      4.91 o
  18   4   2       18.83       16.37     11.76 o
 -15   5   2        3.68        3.95      2.50 o
 -14   5   2        1.81        2.62      2.21 o
 -13   5   2        1.08        0.97      2.43 o
 -12   5   2        5.32        7.16      2.82 o
 -11   5   2        1.81        3.93      2.32 o
 -10   5   2        0.57        0.51      1.99 o
  -9   5   2       76.13       85.67     13.74 o
  -8   5   2       13.60       14.54      3.45 o
  -7   5   2       85.47       80.26     15.40 o
  -4   5   2      149.09      175.13     11.55 o
  -3   5   2        0.31       -0.80      3.15 o
  -2   5   2        0.07        1.64      2.27 o
  -1   5   2        0.13        1.30      1.57 o
   0   5   2       46.73       49.45      7.06 o
   1   5   2       24.18       23.83      3.51 o
   2   5   2        6.65        6.09      2.01 o
   3   5   2        6.12        6.92      1.83 o
   4   5   2        8.29        8.63      2.23 o
   5   5   2        0.65        2.50      1.56 o
   6   5   2       20.29       12.73      2.58 o
   7   5   2       86.84       93.97     12.86 o
   8   5   2        1.80        4.27      2.52 o
   9   5   2       13.62       16.77      4.11 o
  10   5   2        0.30       -1.64      4.11 o
  11   5   2       57.30       58.70      7.53 o
  12   5   2        3.75        3.73      3.40 o
  13   5   2       13.61       11.25      3.91 o
  14   5   2        0.08        1.90      1.98 o
  15   5   2       20.67       25.39      5.13 o
  16   5   2        7.28       11.26      4.43 o
 -13   6   2        5.15        3.25      3.90 o
 -12   6   2        3.43        2.60      4.48 o
 -11   6   2        0.89        2.99      2.44 o
 -10   6   2        0.45        1.81      2.67 o
  -9   6   2        1.72        4.92      2.45 o
  -8   6   2        7.20        6.82      3.25 o
  -7   6   2      127.92      124.08     27.10 o
  -6   6   2       26.14       26.51      4.62 o
  -5   6   2       60.05       73.76     17.66 o
  -3   6   2       96.39      102.98     20.90 o
  -2   6   2        6.90        9.07      2.82 o
  -1   6   2        2.43        3.18      1.77 o
   0   6   2       10.40        6.35      2.54 o
   1   6   2        0.01        1.90      2.55 o
   2   6   2       43.63       41.74      7.95 o
   3   6   2       13.77       10.82      2.62 o
   4   6   2       46.59       34.96      6.01 o
   5   6   2        1.07        3.47      3.01 o
   6   6   2        8.29        8.36      3.18 o
   7   6   2        0.00        3.95      2.19 o
   8   6   2        4.36        3.33      1.85 o
   9   6   2        2.62        1.63      2.52 o
  10   6   2        3.34        5.39      2.83 o
  11   6   2        0.54        3.88      4.32 o
  12   6   2       12.33       13.17      3.66 o
  13   6   2       14.65       10.77      8.80 o
  14   6   2       20.57       32.93     10.16 o
 -10   7   2        0.36        2.03      4.80 o
  -9   7   2       33.42       39.58     11.82 o
  -8   7   2        0.71        1.73      2.42 o
  -7   7   2       15.95        8.18      3.11 o
  -6   7   2        0.96       -0.44      1.89 o
  -5   7   2       15.34       14.77      3.10 o
  -4   7   2        8.30       10.64      2.28 o
  -3   7   2        0.60        1.85      2.42 o
  -2   7   2        0.47        4.94      2.34 o
  -1   7   2       18.84       23.46      6.66 o
   0   7   2      139.29      143.72     33.52 o
   1   7   2       56.30       49.48     15.30 o
   2   7   2       44.22       45.89     10.43 o
   3   7   2        1.44        2.64      1.96 o
   4   7   2        0.82        0.31      1.89 o
   5   7   2        7.98        6.98      3.18 o
   6   7   2        1.18        1.23      3.24 o
   7   7   2        3.48        2.93      1.67 o
   8   7   2        9.20        9.54      3.22 o
   9   7   2        1.24        2.03      3.26 o
  10   7   2        0.25        1.60      4.12 o
  11   7   2       58.47       89.20     22.47 o
  -3   8   2        2.34       -0.25      3.14 o
  -2   8   2        2.81        3.09      2.33 o
  -1   8   2        0.84        1.05      3.18 o
   0   8   2        0.79        3.61      2.33 o
   1   8   2        9.49       10.46      6.46 o
   2   8   2        6.49        4.68      5.97 o
   3   8   2       26.77       21.11      9.11 o
   4   8   2        1.06        2.22      4.06 o
   5   8   2        0.00        5.05      4.25 o
 -19   1   3        4.00        1.09      3.59 o
 -18   1   3        0.54        0.89      1.83 o
 -17   1   3        1.35        3.48      2.29 o
 -16   1   3        7.81        8.13      4.43 o
 -15   1   3       19.01       13.74      4.26 o
 -14   1   3      143.35      164.96     18.52 o
 -13   1   3      582.37      675.72     22.28 o
 -12   1   3       33.19       38.55      5.97 o
 -11   1   3      172.84      196.81     14.06 o
 -10   1   3       37.27       42.91      4.48 o
  -9   1   3      399.00      387.60      8.70 o
  -8   1   3      135.70      135.12      5.55 o
  -7   1   3       24.79       27.71      3.48 o
  -6   1   3     1543.80     1600.67     12.24 o
  -5   1   3        2.59        1.27      1.00 o
  -4   1   3        0.83        0.55      0.53 o
  -3   1   3      257.56      241.01      3.87 o
  -2   1   3      117.69      116.12      2.77 o
  -1   1   3       19.10       19.00      1.58 o
   1   1   3     1299.92     1216.67      4.50 o
   2   1   3       90.38       86.96      2.15 o
   3   1   3     1608.52     1622.96      9.77 o
   4   1   3      184.92      170.74      4.15 o
   5   1   3      237.94      215.20      4.44 o
   6   1   3       77.22       80.32      3.37 o
   7   1   3       65.28       72.73      4.40 o
   8   1   3        0.86       -0.10      0.91 o
   9   1   3      482.67      524.57      8.33 o
  10   1   3       66.06       59.46      5.36 o
  11   1   3       13.91        9.87      2.47 o
  12   1   3       90.69       85.90      9.36 o
  13   1   3        2.83        3.46      2.03 o
  14   1   3        0.07        3.66      2.14 o
  15   1   3        0.00       -0.03      2.71 o
  16   1   3        4.40        4.50      2.89 o
  17   1   3       20.25       22.27      8.23 o
  18   1   3       18.63       16.84      5.52 o
  19   1   3        3.36        6.87      2.92 o
  20   1   3        2.76        0.59      2.90 o
 -19   2   3        9.29        6.88      4.31 o
 -18   2   3       13.29       13.51      3.08 o
 -17   2   3       33.22       25.39      8.38 o
 -16   2   3        8.88        7.61      3.14 o
 -15   2   3        0.06        2.78      2.32 o
 -14   2   3       39.93       43.19      7.00 o
 -13   2   3      155.95      153.54     24.87 o
 -12   2   3        7.88        3.10      2.24 o
 -11   2   3        4.07        2.44      2.95 o
 -10   2   3        0.12        1.32      1.28 o
  -9   2   3        4.97        5.81      1.54 o
  -8   2   3       30.18       31.91      2.98 o
  -7   2   3      284.08      306.74      6.58 o
  -6   2   3      116.41      111.53      3.54 o
  -5   2   3       33.99       33.37      3.17 o
  -4   2   3       71.47       61.96      4.40 o
  -3   2   3      158.20      163.53      4.75 o
  -2   2   3       69.74       66.33      3.05 o
  -1   2   3       17.80       16.52      2.03 o
   0   2   3       22.15       26.68      3.52 o
   1   2   3     1048.25     1074.30     12.33 o
   2   2   3      845.49      805.33     11.65 o
   3   2   3     1258.24     1246.40     12.56 o
   4   2   3     1534.88     1599.10     12.72 o
   5   2   3     2915.33     3318.44     20.59 o
   6   2   3      630.42      714.81      8.67 o
   7   2   3      418.31      429.03     11.27 o
   8   2   3        0.00        0.73      0.85 o
   9   2   3       50.38       47.37      4.35 o
  10   2   3        0.49        2.75      1.59 o
  11   2   3       93.22       95.79      6.50 o
  12   2   3       38.85       45.50      5.53 o
  13   2   3       47.30       50.80      8.30 o
  14   2   3        0.92        0.14      1.42 o
  15   2   3       21.96       16.88      4.03 o
  16   2   3        1.85        1.98      2.33 o
  17   2   3       25.86       17.71      7.27 o
  18   2   3       16.12       13.19      4.74 o
  19   2   3        0.53        0.65      2.52 o
  20   2   3       19.56       17.06      6.92 o
 -18   3   3        0.00        0.98      2.95 o
 -17   3   3        0.03        2.41      3.02 o
 -16   3   3       15.90        8.01      3.09 o
 -15   3   3       32.85       36.15      6.76 o
 -14   3   3       21.43       23.01      6.71 o
 -13   3   3      134.47      109.65     21.28 o
 -12   3   3        1.81        0.26      1.71 o
 -11   3   3       68.17       80.57     10.35 o
 -10   3   3        4.11        3.52      2.50 o
  -9   3   3        1.41        1.62      1.50 o
  -8   3   3      124.79      121.31     10.17 o
  -7   3   3       24.85       26.33      3.17 o
  -6   3   3       76.76       87.53      6.78 o
  -5   3   3       45.90       48.37      6.33 o
  -4   3   3       55.69       54.42      7.77 o
  -3   3   3        3.98        3.88      1.00 o
  -2   3   3       51.60       49.84      5.52 o
  -1   3   3      112.25      109.79      5.31 o
   0   3   3      720.11      778.57     14.46 o
   1   3   3      125.83      125.14      4.96 o
   2   3   3       98.12       95.88      6.54 o
   3   3   3       99.25      113.50      6.34 o
   4   3   3      109.54      116.87      5.55 o
   5   3   3        6.90        3.22      1.11 o
   6   3   3       10.27       14.72      2.28 o
   7   3   3       83.67       86.73      6.67 o
   8   3   3       18.78       19.21      2.28 o
   9   3   3      202.71      225.60      9.14 o
  10   3   3       32.15       35.81      4.28 o
  11   3   3      228.20      246.20      9.51 o
  12   3   3       11.38       11.88      2.88 o
  13   3   3        1.18        3.22      1.24 o
  14   3   3        2.64        2.91      1.71 o
  15   3   3       34.30       26.84      4.61 o
  16   3   3        0.44        2.39      1.31 o
  17   3   3       15.37       13.02      3.33 o
  18   3   3        9.20       11.38      4.87 o
  19   3   3        2.72       -4.06      5.23 o
 -17   4   3        2.48        0.80      3.94 o
 -16   4   3       21.61       25.25      5.72 o
 -15   4   3        3.61        2.88      2.48 o
 -14   4   3       22.21       22.03      6.03 o
 -13   4   3       13.48        7.48      3.06 o
 -12   4   3       27.53       33.06      6.25 o
 -11   4   3       34.73       46.60      7.08 o
 -10   4   3       42.69       37.71      5.76 o
  -9   4   3       71.32       75.48      9.55 o
  -8   4   3        0.21        1.29      1.87 o
  -7   4   3       28.54       24.47      4.31 o
  -6   4   3      278.79      305.45     10.29 o
  -5   4   3       76.96       77.27     13.06 o
  -4   4   3       50.45       53.55      8.15 o
  -3   4   3      554.88      604.29      8.31 o
  -2   4   3       12.58       13.52      2.28 o
  -1   4   3       52.74       43.48      4.73 o
   0   4   3       94.68      103.28      9.16 o
   1   4   3        0.53       -0.22      1.42 o
   2   4   3       36.13       34.70      4.61 o
   3   4   3      101.41       97.17     10.53 o
   4   4   3       99.00      101.13     11.63 o
   5   4   3       43.17       44.92      4.41 o
   6   4   3       47.85       50.41      5.90 o
   7   4   3       78.36       88.99     10.90 o
   8   4   3        0.06        1.32      1.17 o
   9   4   3       24.53       20.18      2.68 o
  10   4   3      204.94      213.54     16.13 o
  11   4   3      151.38      164.35     13.23 o
  12   4   3       92.88       81.92     13.20 o
  13   4   3        4.92        2.07      2.03 o
  14   4   3        1.76        2.76      1.79 o
  15   4   3        0.10        2.06      1.73 o
  16   4   3        1.31        2.99      2.51 o
  17   4   3       20.84       18.40     15.63 o
  18   4   3        0.06       -0.86      4.92 o
 -15   5   3       17.25       26.40      8.86 o
 -14   5   3        0.32        2.92      3.00 o
 -13   5   3        4.12        4.36      2.34 o
 -12   5   3       27.68       20.74      5.84 o
 -11   5   3       24.24       26.67      7.12 o
 -10   5   3       33.61       32.08      6.89 o
  -9   5   3       37.70       41.27      8.63 o
  -8   5   3       82.61       95.17     16.61 o
  -7   5   3       62.81       86.25      8.92 o
  -6   5   3      258.11      284.30     22.81 o
  -5   5   3        4.26        3.03      1.91 o
  -4   5   3        1.32        2.21      1.58 o
  -3   5   3      318.68      347.29     13.72 o
  -2   5   3       11.65       13.98      3.58 o
  -1   5   3        6.66        5.67      1.45 o
   0   5   3       61.14       57.96      9.30 o
   1   5   3      111.86      102.19     15.98 o
   2   5   3        7.69        9.12      2.37 o
   3   5   3       25.42       24.94      2.97 o
   4   5   3      101.69       89.24     11.17 o
   5   5   3        0.63        1.43      1.39 o
   6   5   3        1.65        2.92      1.62 o
   7   5   3       90.86       93.74     17.08 o
   8   5   3       44.85       55.86      6.96 o
   9   5   3        2.73        4.16      2.13 o
  10   5   3       37.92       41.93      7.76 o
  11   5   3        2.03        3.93      3.55 o
  12   5   3        7.05       11.33      3.63 o
  13   5   3        1.82        2.65      2.17 o
  14   5   3        4.62        5.93      6.02 o
  15   5   3        9.26       11.57      9.48 o
  16   5   3        0.80        1.35      3.75 o
  17   5   3        5.39        5.85      5.42 o
 -13   6   3        0.00        2.09      1.80 o
 -12   6   3       27.55       49.78      9.20 o
 -11   6   3       10.76       11.13      5.28 o
 -10   6   3        0.25        3.15      2.03 o
  -9   6   3        2.77        1.51      2.33 o
  -8   6   3        2.75        7.92      4.04 o
  -7   6   3      206.74      252.14     23.71 o
  -6   6   3       23.01       29.22      6.54 o
  -5   6   3       61.15       70.72     13.93 o
  -4   6   3       19.57       28.26      5.06 o
  -3   6   3       37.78       34.38      6.11 o
  -2   6   3       26.27       25.46      6.37 o
  -1   6   3       10.20       10.96      3.07 o
   0   6   3       23.51       33.91      6.46 o
   1   6   3        1.59        2.37      3.72 o
   2   6   3        5.97        3.73      2.93 o
   3   6   3        6.44        5.81      2.12 o
   4   6   3       70.29       50.95      7.99 o
   5   6   3        6.52        9.09      2.73 o
   6   6   3        6.66        4.01      3.54 o
   7   6   3        8.16        6.61      3.37 o
   8   6   3        2.89        4.29      1.82 o
   9   6   3        0.27        0.12      1.87 o
  10   6   3        0.41       -2.29      3.02 o
  11   6   3       21.93       24.04      8.50 o
  12   6   3        0.93        4.98      4.55 o
  13   6   3        4.15       11.82      7.57 o
  14   6   3        1.03        4.37      4.80 o
  15   6   3       27.72       40.56     16.68 o
 -10   7   3        0.68        3.51      2.26 o
  -9   7   3        3.49        3.43      2.98 o
  -8   7   3       13.40       10.92      6.46 o
  -7   7   3        1.00        2.19      1.78 o
  -6   7   3       11.33        7.45      2.26 o
  -5   7   3        5.03        4.61      2.36 o
  -4   7   3       13.14       11.83      3.09 o
  -3   7   3        3.48       -0.43      2.69 o
  -2   7   3       18.57       19.00      4.47 o
  -1   7   3        7.38        2.65      2.51 o
   0   7   3        3.27        3.43      2.75 o
   1   7   3       22.61       18.50      4.26 o
   2   7   3        0.11        2.99      3.16 o
   3   7   3        0.00        1.31      2.32 o
   4   7   3        6.63        4.36      2.81 o
   5   7   3        0.26        1.87      2.39 o
   6   7   3        1.16        0.81      2.83 o
   7   7   3        6.90        4.31      2.02 o
   8   7   3        0.03        1.85      3.32 o
   9   7   3        2.48        4.80      5.42 o
  10   7   3        6.74        1.91      3.20 o
  11   7   3       52.95       40.94     38.35 o
  -4   8   3        3.77        1.85      3.63 o
  -3   8   3        1.43        6.36      3.65 o
  -2   8   3        2.39        7.03      3.36 o
  -1   8   3        4.53        7.18      3.78 o
   0   8   3        5.08        3.29      2.80 o
   1   8   3       14.41       11.18      3.89 o
   2   8   3        1.43       10.71      3.69 o
   3   8   3        0.93        3.75      3.38 o
   4   8   3        2.48       -0.80      4.62 o
   5   8   3        0.69        5.29      4.49 o
   6   8   3        1.09        2.95      6.15 o
 -19   0   4       14.67       17.73     12.19 o
 -18   0   4        2.73        1.35      3.14 o
 -17   0   4       18.14       28.93     11.32 o
 -16   0   4        2.33       10.09      6.46 o
 -15   0   4      356.45      427.05     24.50 o
 -13   0   4       18.17       10.83      6.65 o
 -12   0   4      261.42      283.67     18.88 o
 -11   0   4     1321.71     1450.12     36.67 o
 -10   0   4      115.69      113.11     10.02 o
  -9   0   4      966.61     1005.77     19.27 o
  -8   0   4        1.00       -0.85      2.21 o
  -7   0   4      541.24      542.11     12.65 o
  -6   0   4      978.26     1000.26     14.66 o
  -5   0   4       19.69       23.58      2.99 o
  -4   0   4     2229.84     2398.29     19.84 o
  -3   0   4      147.95      150.24      4.67 o
  -2   0   4        4.82        4.11      1.07 o
  -1   0   4        1.00        2.24      1.18 o
   0   0   4     1023.33     1030.05      9.36 o
   1   0   4      317.23      356.08      3.76 o
   2   0   4      285.93      301.24      5.44 o
   3   0   4      308.34      323.07      4.59 o
   4   0   4      186.41      197.92      6.70 o
   5   0   4      187.22      172.58      5.62 o
   6   0   4      409.03      379.24      8.20 o
   7   0   4        6.08        7.13      2.53 o
   8   0   4        0.22       -0.16      1.78 o
   9   0   4        0.02        0.70      1.30 o
  10   0   4        0.41        1.49      0.95 o
  12   0   4       13.80        8.70      3.26 o
  13   0   4      221.92      240.60     22.57 o
  14   0   4       34.04       40.57     14.47 o
  15   0   4       34.15       41.74     11.20 o
  16   0   4       30.60       32.50     13.91 o
  17   0   4        5.93        7.57      4.98 o
  18   0   4        7.16        6.59      5.66 o
  19   0   4       49.11       52.39     20.62 o
  20   0   4       30.46       19.82     17.05 o
 -19   1   4       22.15       18.12      7.42 o
 -18   1   4        2.51        8.71      4.17 o
 -17   1   4        0.75        2.53      1.73 o
 -16   1   4        2.27        4.30      3.41 o
 -15   1   4       12.84       16.35      6.25 o
 -14   1   4       18.59       18.65      4.15 o
 -13   1   4        5.95        2.23      2.07 o
 -12   1   4       36.84       35.73      6.81 o
 -11   1   4       66.89       58.01      7.09 o
 -10   1   4      123.00      120.10      6.92 o
  -9   1   4        7.53        7.81      1.64 o
  -8   1   4        7.10        5.33      1.35 o
  -7   1   4        2.53        1.95      0.94 o
  -6   1   4      358.70      359.72      6.71 o
  -5   1   4      489.35      500.59      6.69 o
  -4   1   4      365.33      385.22      5.17 o
  -3   1   4      421.24      425.82      4.92 o
  -2   1   4      137.13      145.06      2.72 o
  -1   1   4      759.66      798.20      5.34 o
   0   1   4      148.02      168.73      4.83 o
   1   1   4      361.59      366.02      9.56 o
   2   1   4      269.28      256.28      5.74 o
   3   1   4     1568.02     1648.33      6.83 o
   4   1   4       96.18       90.86      2.54 o
   5   1   4       10.55        9.04      1.05 o
   6   1   4      285.54      282.27      5.99 o
   7   1   4      209.60      237.94      6.01 o
   8   1   4       11.55       10.80      1.47 o
   9   1   4       46.72       45.53      3.77 o
  10   1   4      355.78      386.05      9.29 o
  11   1   4        6.87        8.16      1.47 o
  12   1   4        0.30        1.81      0.97 o
  13   1   4      119.40      116.71     20.56 o
  14   1   4        3.72        4.58      1.96 o
  15   1   4        1.54       -0.31      2.54 o
  16   1   4       24.95       25.46      6.30 o
  17   1   4       28.06       25.59      6.90 o
  18   1   4        3.78        3.93      2.84 o
  19   1   4        0.03       -0.42      2.47 o
  20   1   4        5.25        2.61      2.47 o
 -19   2   4       26.75       27.70     13.23 o
 -18   2   4        5.41        3.07      3.65 o
 -17   2   4        2.07        2.29      2.43 o
 -16   2   4       14.38       14.18      5.07 o
 -15   2   4        0.54       -0.96      3.53 o
 -14   2   4        6.21        2.07      4.52 o
 -13   2   4       67.92       68.04     13.26 o
 -12   2   4       19.76       15.91      2.12 o
 -11   2   4       12.76       12.53      2.07 o
 -10   2   4        0.14        1.68      1.32 o
  -9   2   4       31.13       27.58      2.81 o
  -8   2   4       55.47       59.54      5.07 o
  -7   2   4        7.97        8.78      1.16 o
  -6   2   4        1.36        0.81      0.53 o
  -5   2   4       10.80       10.52      1.16 o
  -4   2   4      384.55      435.19      6.34 o
  -3   2   4      257.19      273.66      6.44 o
  -2   2   4      251.66      266.64      6.20 o
  -1   2   4        7.42        6.42      1.15 o
   0   2   4       22.42       21.72      2.21 o
   1   2   4       38.06       39.93      2.29 o
   2   2   4        4.42        5.04      0.96 o
   4   2   4      421.12      438.02      6.33 o
   5   2   4        0.03        1.26      0.89 o
   6   2   4       12.25        9.01      1.30 o
   7   2   4       39.15       45.75      5.26 o
   8   2   4        6.95        8.01      1.49 o
   9   2   4        7.25        8.47      1.74 o
  10   2   4       21.91       20.50      2.25 o
  11   2   4        1.77        2.17      1.17 o
  12   2   4        0.00        1.10      1.26 o
  13   2   4       84.67       79.72     14.16 o
  14   2   4       31.43       30.48      5.97 o
  15   2   4       49.80       49.97      7.99 o
  16   2   4        0.74        1.68      1.62 o
  17   2   4        4.40        2.30      1.39 o
  18   2   4        5.28        2.28      2.27 o
  19   2   4        0.01        2.36      2.56 o
  20   2   4        1.09        0.42      3.38 o
 -18   3   4        2.80        2.28      4.49 o
 -17   3   4       16.87       12.11      4.74 o
 -16   3   4       65.03       71.25     17.52 o
 -15   3   4       27.65       26.79      7.19 o
 -14   3   4        0.47        4.01      3.91 o
 -13   3   4       10.35       13.12      5.24 o
 -12   3   4        8.90        1.10      3.09 o
 -11   3   4        0.66        0.88      0.68 o
 -10   3   4        1.98        3.81      3.75 o
  -9   3   4       16.82       14.43      2.04 o
  -8   3   4        3.38        1.82      1.27 o
  -7   3   4       26.91       36.01      3.70 o
  -6   3   4       11.52       11.25      1.63 o
  -5   3   4       60.85       69.85      6.71 o
  -4   3   4      361.95      371.06      8.31 o
  -3   3   4      110.01      111.86      4.66 o
  -2   3   4      350.58      378.63      7.35 o
  -1   3   4       29.49       39.90      4.73 o
   0   3   4      251.96      256.88     10.44 o
   1   3   4      114.65      132.79      7.15 o
   2   3   4        3.55        2.56      1.00 o
   3   3   4      764.98      846.02     14.34 o
   4   3   4       18.07       16.55      1.92 o
   5   3   4        2.63        2.33      0.81 o
   6   3   4       12.97       14.33      2.20 o
   7   3   4      205.89      214.58      8.22 o
   8   3   4        0.81        0.46      1.18 o
   9   3   4        0.00        2.01      1.26 o
  10   3   4      265.77      322.44     11.00 o
  11   3   4        0.06        1.47      1.47 o
  12   3   4       11.75        7.15      2.03 o
  13   3   4       95.42      115.04     10.29 o
  14   3   4       70.65       57.68      9.76 o
  15   3   4        0.82        1.33      1.84 o
  16   3   4        1.23        2.58      2.15 o
  17   3   4        0.06        2.78      1.56 o
  18   3   4       13.65        6.99      2.15 o
  19   3   4        1.35        2.34      4.06 o
 -17   4   4        8.18       12.06      4.80 o
 -16   4   4        6.11        2.21      4.31 o
 -15   4   4        0.16        0.40      3.03 o
 -14   4   4       43.89       41.79      7.53 o
 -13   4   4       28.80       22.38      4.84 o
 -12   4   4        1.17        1.92      2.56 o
 -11   4   4      110.35      105.50     12.09 o
 -10   4   4        2.70        1.13      2.19 o
  -9   4   4       39.29       27.86      5.10 o
  -8   4   4       16.65       10.90      3.67 o
  -7   4   4        0.10        1.14      1.70 o
  -6   4   4       45.82       47.46      7.13 o
  -5   4   4      134.88      135.11      9.19 o
  -4   4   4       67.75       72.31      7.00 o
  -3   4   4      191.98      202.47      7.12 o
  -2   4   4        7.28        4.24      1.21 o
  -1   4   4       12.41       11.26      1.98 o
   0   4   4       51.59       44.32      4.55 o
   1   4   4       92.43      103.85      7.52 o
   2   4   4       20.03       15.88      2.45 o
   3   4   4        6.45        4.46      1.78 o
   4   4   4       15.82       16.91      2.56 o
   5   4   4        0.00        0.67      1.07 o
   6   4   4        2.68        3.40      1.17 o
   7   4   4        0.07        1.63      1.31 o
   8   4   4        1.91        0.98      1.64 o
   9   4   4       29.23       24.10      2.95 o
  10   4   4       11.30       10.23      2.30 o
  11   4   4        3.52        5.52      2.10 o
  12   4   4        0.45        1.14      1.91 o
  13   4   4       40.05       32.38      4.71 o
  14   4   4        7.83        6.33      2.10 o
  15   4   4        0.54        1.28      1.69 o
  16   4   4        2.68        2.75      1.45 o
  17   4   4        2.60        4.18      3.75 o
  18   4   4        1.34        6.89      5.91 o
 -15   5   4       12.78        8.55      6.09 o
 -14   5   4       22.42       23.22     10.40 o
 -13   5   4       20.22       20.79      5.70 o
 -12   5   4       24.39       24.23      6.79 o
 -11   5   4       21.62       24.51      5.07 o
 -10   5   4       25.17       22.92      5.45 o
  -9   5   4       43.46       43.21      7.10 o
  -8   5   4        5.94        6.25      2.47 o
  -7   5   4        6.55        6.97      2.13 o
  -6   5   4       15.95        8.25      2.90 o
  -5   5   4      295.47      338.18     11.85 o
  -4   5   4       76.73       74.23     12.34 o
  -3   5   4       98.03      107.14     16.37 o
  -2   5   4      106.83       96.98      8.47 o
  -1   5   4       24.31       25.21      3.63 o
   0   5   4       31.29       31.78      5.43 o
   1   5   4        1.98       -2.18      2.48 o
   2   5   4        6.55        6.93      2.20 o
   3   5   4        2.36        0.93      1.53 o
   4   5   4       26.83       23.19      4.29 o
   5   5   4       28.82       27.73      3.40 o
   6   5   4        1.00        1.15      1.36 o
   7   5   4       10.66       12.47      2.58 o
   8   5   4        0.13        0.88      2.42 o
   9   5   4        8.96       10.56      3.42 o
  10   5   4        2.37        4.30      3.29 o
  11   5   4        0.24        1.57      2.64 o
  12   5   4       41.72       30.24      7.41 o
  13   5   4       10.72        9.48      3.03 o
  14   5   4       24.64       30.41      6.70 o
  15   5   4        2.42       -0.86      4.25 o
  16   5   4       12.57        8.25      6.03 o
 -13   6   4        9.75       11.71      4.14 o
 -12   6   4        4.53        3.91      3.03 o
 -11   6   4        0.05        5.10      3.17 o
 -10   6   4        4.59        3.35      2.92 o
  -9   6   4       19.72        9.90      3.34 o
  -8   6   4        4.91        5.38      2.85 o
  -7   6   4        3.55        0.74      2.97 o
  -6   6   4        1.13        1.45      4.43 o
  -5   6   4       47.42       52.63     13.87 o
  -4   6   4      195.94      221.70     29.75 o
  -3   6   4       35.46       41.82      7.91 o
  -2   6   4       44.30       34.30      7.27 o
  -1   6   4        0.23        2.72      1.45 o
   0   6   4        0.79        3.16      2.60 o
   1   6   4       11.83        8.55      3.26 o
   2   6   4       37.68       29.34      6.96 o
   3   6   4        6.39        6.37      3.82 o
   4   6   4       23.24       29.05      7.01 o
   5   6   4        5.80       -0.92      3.09 o
   6   6   4       19.59       14.40      5.17 o
   7   6   4        6.97        7.67      2.33 o
   8   6   4        6.28        5.55      1.94 o
   9   6   4        4.67        8.63      3.05 o
  10   6   4        6.20        9.02      3.81 o
  11   6   4        8.02        2.95      4.06 o
  12   6   4        1.67        2.95      2.77 o
  13   6   4       22.64       22.71     18.46 o
 -10   7   4       47.55       65.74     11.88 o
  -9   7   4        0.41        1.79      2.62 o
  -8   7   4       11.74       10.66      3.60 o
  -7   7   4       26.57       27.74      7.22 o
  -6   7   4       20.36       18.71      5.11 o
  -5   7   4       13.14        6.87      3.14 o
  -4   7   4       14.76       14.07      3.73 o
  -3   7   4       38.24       26.55      8.76 o
  -2   7   4       42.65       44.08      8.96 o
  -1   7   4        0.04        4.81      3.07 o
   0   7   4        0.00        2.90      2.89 o
   1   7   4        3.67        4.56      2.15 o
   2   7   4       17.59        9.39      5.32 o
   3   7   4        0.83        2.73      2.30 o
   4   7   4        2.83        2.43      2.04 o
   5   7   4        0.27        3.27      1.54 o
   6   7   4        0.98        0.80      4.43 o
   7   7   4        0.82        8.55      4.74 o
   8   7   4        0.69       -1.17      4.92 o
   9   7   4       12.03        9.60      8.43 o
  -4   8   4        0.59        1.67      2.36 o
  -3   8   4        6.38        5.32      3.65 o
  -2   8   4        9.56        4.95      3.45 o
  -1   8   4        0.00        0.92      3.45 o
   0   8   4        1.29        1.43      3.06 o
   1   8   4        5.35        2.43      2.16 o
   2   8   4       13.31       10.54      4.71 o
   3   8   4       10.41        5.11      5.54 o
 -18   1   5        7.74        9.42      3.69 o
 -17   1   5        9.52        7.82      3.52 o
 -16   1   5        0.85        2.37      3.97 o
 -15   1   5        5.64        6.80      3.57 o
 -14   1   5       23.41       28.28      6.12 o
 -13   1   5       24.44       14.92      4.41 o
 -12   1   5      355.33      427.99     19.91 o
 -11   1   5      365.99      443.19     15.35 o
 -10   1   5      107.46       85.82     11.00 o
  -9   1   5       20.23       19.56      2.18 o
  -8   1   5      196.27      187.47      6.57 o
  -7   1   5      218.66      215.05      5.71 o
  -6   1   5      135.08      130.43      4.44 o
  -5   1   5       32.60       34.29      3.40 o
  -4   1   5        3.98        3.55      0.89 o
  -3   1   5      782.77      802.88      7.19 o
  -2   1   5       20.05       20.99      1.92 o
  -1   1   5       11.45       11.27      1.15 o
   0   1   5       97.38      106.77      6.34 o
   1   1   5       16.98       16.40      1.86 o
   2   1   5       12.78       10.91      1.78 o
   3   1   5       52.33       52.26      5.60 o
   4   1   5      206.32      216.82      3.74 o
   5   1   5       10.52        8.81      1.11 o
   6   1   5        2.56        2.77      0.65 o
   7   1   5      208.15      232.19      6.65 o
   9   1   5       94.99       94.84      5.53 o
  10   1   5        4.57        2.79      0.92 o
  11   1   5        7.68        5.69      1.29 o
  12   1   5       37.67       39.17      4.46 o
  13   1   5        6.78        3.55      1.27 o
  14   1   5       19.15       12.95      2.36 o
  15   1   5        3.16        1.10      1.34 o
  16   1   5       10.84        4.65      3.08 o
  17   1   5        0.46        1.74      1.42 o
  18   1   5        4.11        3.42      2.40 o
  19   1   5       21.71       17.63      5.40 o
  20   1   5        1.32        3.38      3.45 o
 -18   2   5        4.02        2.16      4.74 o
 -17   2   5        2.64        1.52      3.81 o
 -16   2   5       21.12       27.89      7.79 o
 -15   2   5       60.62       58.40     13.59 o
 -14   2   5       44.13       46.22      7.36 o
 -13   2   5       65.03       43.53     10.64 o
 -12   2   5        2.44        2.18      1.14 o
 -11   2   5        1.00       -1.59      1.70 o
 -10   2   5      311.70      344.87      9.75 o
  -9   2   5       19.80       18.23      2.78 o
  -8   2   5      115.24      104.64     10.57 o
  -7   2   5      327.03      322.01      9.41 o
  -6   2   5       31.80       25.00      2.52 o
  -5   2   5       82.10       76.99      5.65 o
  -4   2   5      344.00      330.07      6.55 o
  -3   2   5        7.23        5.94      1.06 o
  -2   2   5        6.02        6.34      1.72 o
  -1   2   5       14.77       14.22      1.69 o
   0   2   5       17.52       18.29      2.13 o
   1   2   5        3.46        3.64      1.21 o
   2   2   5       86.50       89.49      6.51 o
   3   2   5       49.81       49.34      3.11 o
   4   2   5       23.71       27.21      2.98 o
   5   2   5     1591.11     1817.72     17.56 o
   6   2   5      141.94      150.38      7.78 o
   7   2   5      417.88      473.00      8.41 o
   8   2   5        7.41        7.52      1.29 o
   9   2   5        3.42        2.87      0.89 o
  10   2   5        2.84        3.51      0.99 o
  11   2   5       59.47       61.36      5.70 o
  12   2   5      168.32      202.19      9.03 o
  13   2   5       20.02       21.16      3.13 o
  14   2   5       19.33       17.75      2.75 o
  15   2   5       69.28       81.48      7.39 o
  16   2   5       33.62       35.84      8.85 o
  17   2   5        7.70        7.23      4.87 o
  18   2   5        6.56        7.56      2.14 o
  19   2   5        2.15        2.05      1.49 o
 -17   3   5        4.01        2.15      1.97 o
 -16   3   5        3.07        3.32      4.31 o
 -15   3   5        0.07        0.95      1.88 o
 -14   3   5        8.92        4.62      1.90 o
 -13   3   5       11.43        8.28      3.83 o
 -12   3   5       36.63       28.90      7.62 o
 -11   3   5       62.44       47.42     12.09 o
 -10   3   5        7.62        7.06      1.76 o
  -9   3   5       11.13        9.80      2.58 o
  -8   3   5        2.27        2.80      1.18 o
  -7   3   5       50.93       51.83      4.99 o
  -6   3   5       36.22       44.82      4.92 o
  -5   3   5       46.18       46.85      6.45 o
  -4   3   5        0.24        0.09      1.10 o
  -3   3   5      225.15      236.23      7.56 o
  -2   3   5       18.35       16.29      2.00 o
  -1   3   5      440.07      461.81     10.87 o
   0   3   5        1.12        1.65      0.78 o
   1   3   5       21.32       22.87      2.57 o
   2   3   5      189.08      187.97      5.30 o
   3   3   5      146.78      151.94      5.26 o
   4   3   5      184.06      193.75      8.15 o
   5   3   5      123.00      123.42      6.49 o
   7   3   5        2.04        3.83      1.16 o
   8   3   5       28.91       31.53      4.20 o
   9   3   5        0.17       -1.02      1.02 o
  10   3   5       42.43       39.81      4.64 o
  11   3   5       54.30       68.30      7.88 o
  12   3   5       17.08       11.48      2.33 o
  13   3   5        6.73        5.25      2.04 o
  14   3   5        0.01        2.33      1.63 o
  15   3   5       17.24       13.60      3.68 o
  16   3   5        0.00        2.23      1.33 o
  17   3   5        0.74        2.20      2.42 o
  18   3   5        0.98       -0.18      3.02 o
 -16   4   5        0.31        1.35      2.95 o
 -15   4   5       23.15       15.73      7.02 o
 -14   4   5        4.28        4.08      3.74 o
 -13   4   5        0.03        3.89      2.04 o
 -12   4   5       17.92       15.38      9.76 o
 -11   4   5        4.84        0.92      2.75 o
 -10   4   5        0.16        4.44      2.72 o
  -9   4   5        0.00        0.06      1.95 o
  -8   4   5        0.07        0.33      2.12 o
  -7   4   5        2.91       -0.40      1.58 o
  -6   4   5      104.39      104.89      8.93 o
  -5   4   5        1.60        2.24      1.52 o
  -4   4   5       18.36       16.00      2.61 o
  -3   4   5      252.74      283.10      8.27 o
  -2   4   5      253.66      268.55      8.98 o
  -1   4   5        4.55        1.44      3.15 o
   0   4   5      499.33      561.98     12.28 o
   1   4   5        2.56        2.31      2.36 o
   2   4   5      144.11      166.60     13.19 o
   3   4   5      212.36      235.55     11.31 o
   4   4   5       19.54       21.28      3.45 o
   5   4   5      144.36      166.80      9.29 o
   6   4   5        7.39        5.85      1.93 o
   7   4   5        0.30        1.77      1.08 o
   8   4   5        0.86        2.53      1.17 o
  10   4   5        5.46        4.34      1.86 o
  11   4   5        1.27        4.74      2.20 o
  12   4   5        0.17        1.75      1.90 o
  13   4   5       44.92       48.22      7.66 o
  14   4   5        6.40        6.10      2.73 o
  15   4   5        5.50        8.68      2.78 o
  16   4   5        1.94       -1.29      3.20 o
 -15   5   5        0.12        2.46      3.63 o
 -14   5   5        2.66        1.11      1.54 o
 -13   5   5        2.66        1.70      2.64 o
 -12   5   5        1.36       -0.62      2.98 o
 -11   5   5        6.64        8.33      3.31 o
 -10   5   5       10.65        6.35      4.18 o
  -9   5   5        0.25        2.35      1.61 o
  -8   5   5       13.62       12.63      3.28 o
  -7   5   5        0.04        2.80      2.19 o
  -6   5   5       10.99       12.00      2.63 o
  -5   5   5        2.44        5.30      2.23 o
  -4   5   5       92.14       75.12      7.28 o
  -3   5   5        0.13       -1.04      1.13 o
  -2   5   5        6.02        2.08      1.39 o
  -1   5   5        5.93        6.32      1.44 o
   0   5   5      103.82       95.43     16.66 o
   1   5   5       50.09       52.88      9.60 o
   2   5   5       13.46        6.93      2.20 o
   3   5   5       43.67       47.30      9.02 o
   4   5   5       73.93       66.79     11.38 o
   5   5   5       60.79       45.04      7.77 o
   6   5   5       79.28       78.43     12.23 o
   7   5   5        9.75       10.34      2.97 o
   8   5   5       65.39       72.68     15.58 o
   9   5   5        9.74        9.05      2.45 o
  10   5   5        6.63        7.18      2.72 o
  11   5   5        2.43        4.21      5.34 o
  12   5   5       19.75       10.43      5.87 o
  13   5   5        3.22        1.24      1.80 o
 -13   6   5        8.61       16.68      8.19 o
 -12   6   5       15.81       27.02      9.69 o
 -11   6   5       11.25        7.54      3.47 o
 -10   6   5        0.22        2.93      5.35 o
  -9   6   5        1.58        5.35      2.62 o
  -8   6   5        1.51        0.00      2.25 o
  -7   6   5       13.85        9.04      4.73 o
  -6   6   5       21.46       13.80      3.01 o
  -5   6   5       52.81       57.66      7.70 o
  -4   6   5       11.76       11.03      3.08 o
  -3   6   5       43.71       51.34     11.74 o
  -2   6   5        6.32        8.40      2.96 o
  -1   6   5       28.71       33.27      4.98 o
   0   6   5       34.12       44.79      6.17 o
   1   6   5        2.22        1.48      2.06 o
   2   6   5        4.25        2.38      2.20 o
   3   6   5        7.56        9.40      3.37 o
   4   6   5       23.28       22.15      5.08 o
   5   6   5       32.94       35.96      8.55 o
   6   6   5        4.31        9.80      3.06 o
   7   6   5       27.75       31.65      6.25 o
   8   6   5        0.11        1.05      1.99 o
   9   6   5       14.02       10.79      4.32 o
  10   6   5        0.29        3.85      5.97 o
 -10   7   5        3.00        0.70      2.16 o
  -9   7   5        0.32        6.78      3.85 o
  -8   7   5        0.24       -0.20      2.13 o
  -7   7   5       39.98       24.49      9.95 o
  -6   7   5       11.60        7.73      4.41 o
  -5   7   5        1.47        0.25      3.51 o
  -4   7   5       53.20       52.25     16.60 o
  -3   7   5        0.82        1.45      2.01 o
  -2   7   5        0.00        1.10      1.72 o
  -1   7   5       78.95       84.96     22.27 o
   0   7   5        1.31        1.32      2.03 o
   1   7   5       37.49       37.75      9.80 o
   2   7   5       22.60       15.53      6.75 o
 -18   0   6       17.72       25.42      9.36 o
 -17   0   6        0.18        5.78      4.86 o
 -16   0   6       14.48       15.45      3.57 o
 -15   0   6       47.94       44.88     14.77 o
 -14   0   6      137.59      131.16     45.77 o
 -13   0   6      404.44      493.38     33.77 o
 -12   0   6        5.09        6.95      4.00 o
 -11   0   6      105.49       99.35     24.33 o
 -10   0   6       80.32       64.81      8.30 o
  -9   0   6       37.50       37.11      4.72 o
  -8   0   6      365.54      417.34     33.90 o
  -7   0   6        0.23        0.90      1.20 o
  -6   0   6      178.12      191.97      8.70 o
  -5   0   6      693.71      750.22     16.35 o
  -4   0   6        0.35        1.41      0.80 o
  -3   0   6      342.53      384.84      9.61 o
  -2   0   6      516.73      586.81      9.21 o
  -1   0   6      236.84      223.10      9.26 o
   0   0   6       67.02       67.89      4.29 o
   1   0   6        3.45        4.76      0.72 o
   2   0   6      337.07      357.53      6.38 o
   3   0   6        9.56       24.25      7.14 o
   4   0   6      163.62      170.60      7.41 o
   5   0   6        9.33       10.62      2.56 o
   6   0   6      311.55      339.88     17.27 o
   7   0   6       69.35       59.33      7.69 o
   8   0   6      105.65      108.41     19.21 o
   9   0   6      602.99      674.76     25.12 o
  10   0   6       66.98       58.51      7.38 o
  11   0   6       97.95      106.08      7.51 o
  12   0   6      340.00      413.95     18.79 o
  13   0   6       24.07       26.73      6.43 o
  14   0   6       58.24       60.59     16.19 o
  15   0   6        6.23        6.18      2.41 o
  16   0   6        0.96        2.23      1.36 o
  17   0   6        4.58        1.01      2.25 o
  18   0   6        7.87        6.22      3.20 o
 -18   1   6       24.01       13.96      6.89 o
 -17   1   6       29.16       21.29      7.65 o
 -16   1   6      119.89      111.49     31.64 o
 -15   1   6       37.86       42.07     12.81 o
 -14   1   6        3.74        2.77      1.88 o
 -13   1   6        8.94        8.33      2.73 o
 -12   1   6      100.53       76.63     19.25 o
 -11   1   6       53.40       41.15      8.01 o
 -10   1   6      196.55      208.23      8.95 o
  -9   1   6      758.11      835.20     13.05 o
  -8   1   6        6.30        4.97      1.13 o
  -7   1   6        9.91       10.00      1.55 o
  -6   1   6       19.10       17.70      2.11 o
  -5   1   6        1.95        1.64      0.97 o
  -4   1   6        1.98        2.89      0.85 o
  -3   1   6       22.85       24.94      2.40 o
  -2   1   6       88.62       97.88      3.07 o
  -1   1   6      456.81      477.98      9.84 o
   0   1   6      120.45      130.93     10.91 o
   1   1   6      100.55      108.72      5.40 o
   2   1   6        0.00        0.36      0.93 o
   3   1   6       24.01       26.86      3.01 o
   4   1   6      140.23      166.89      6.89 o
   5   1   6      354.66      381.85      6.23 o
   6   1   6      104.16       92.72      6.02 o
   7   1   6       89.95       94.75      4.54 o
   8   1   6       71.20       64.00      5.80 o
   9   1   6      155.72      152.28      6.80 o
  10   1   6       40.85       45.41      4.81 o
  11   1   6        1.12        1.13      1.12 o
  12   1   6       44.69       41.99      6.08 o
  13   1   6      202.37      277.92     26.19 o
  14   1   6       52.64       51.14      9.48 o
  15   1   6       17.28       14.74      3.22 o
  16   1   6        0.24        0.48      2.67 o
  17   1   6       26.12       11.22      5.39 o
  18   1   6        0.21        6.40      5.48 o
  19   1   6        5.04        1.60      2.89 o
 -18   2   6       10.96        9.23      6.40 o
 -17   2   6        0.35        2.03      1.88 o
 -16   2   6       33.45       29.85      9.77 o
 -15   2   6       13.12       13.82      5.56 o
 -14   2   6        0.24       -0.57      2.78 o
 -13   2   6       91.93      107.48     24.02 o
 -12   2   6      151.30      200.84     43.41 o
 -11   2   6        3.37        0.87      1.87 o
 -10   2   6        1.08        0.56      1.30 o
  -9   2   6       18.12       13.19      1.86 o
  -8   2   6      143.85      153.49      7.41 o
  -7   2   6      119.80      114.46      6.17 o
  -6   2   6      302.42      320.24      7.66 o
  -5   2   6      142.56      147.81      5.30 o
  -4   2   6        0.14        1.42      0.84 o
  -3   2   6       13.29       16.61      2.61 o
  -2   2   6        5.46        5.54      0.94 o
  -1   2   6      103.64       97.29      4.76 o
   0   2   6      181.64      193.91      8.52 o
   1   2   6      251.38      269.98     11.57 o
   2   2   6      450.11      477.47     12.69 o
   3   2   6      102.51      108.53     12.38 o
   4   2   6       96.93       90.49      9.10 o
   5   2   6       52.22       46.37      2.04 o
   6   2   6      143.44      150.58      4.96 o
   7   2   6        7.92        9.34      1.15 o
   8   2   6       53.06       44.44      4.71 o
   9   2   6       86.89       92.53      6.60 o
  10   2   6       17.42       14.38      2.63 o
  11   2   6        9.59        8.04      1.93 o
  12   2   6       14.66       14.30      3.87 o
  13   2   6        2.27        2.70      1.65 o
  14   2   6        5.58        3.36      2.88 o
  15   2   6       11.62        6.82      2.37 o
  16   2   6       71.15       47.35     14.70 o
  17   2   6        4.89       -0.26      1.57 o
  18   2   6        1.51       -0.23      2.04 o
 -17   3   6        2.72        1.23      3.02 o
 -16   3   6       13.19        8.91      4.08 o
 -15   3   6        1.76        0.59      2.08 o
 -14   3   6        1.35        2.38      3.13 o
 -13   3   6       14.93       16.15      5.37 o
 -12   3   6        1.03        3.67      3.34 o
 -11   3   6       57.33       43.48     10.83 o
 -10   3   6       37.85       34.57      5.02 o
  -9   3   6        0.19        1.10      1.22 o
  -8   3   6      130.71      147.78     16.30 o
  -7   3   6       15.09       10.94      2.38 o
  -6   3   6        0.46        0.44      1.33 o
  -5   3   6      280.83      293.54      9.34 o
  -4   3   6      105.93       92.12     15.00 o
  -3   3   6      638.90      712.92     13.52 o
  -2   3   6     1057.27     1182.57     15.88 o
  -1   3   6       71.55       74.23      3.68 o
   0   3   6        5.98        9.02      1.46 o
   1   3   6        9.15        9.12      1.65 o
   2   3   6      220.26      239.10      7.09 o
   3   3   6      207.28      221.10      4.72 o
   4   3   6        2.21        1.28      0.60 o
   5   3   6       11.92       10.52      1.58 o
   6   3   6      327.41      366.12     11.45 o
   7   3   6        3.61        3.20      1.23 o
   8   3   6       97.84       84.96     14.77 o
   9   3   6       55.91       60.62      5.92 o
  10   3   6        7.45        6.17      1.95 o
  11   3   6       27.62       35.32      6.01 o
  12   3   6       26.51       24.31      4.27 o
  13   3   6        0.34        1.67      3.41 o
  14   3   6       53.43       54.51     12.35 o
  15   3   6        0.11        4.13      2.47 o
  16   3   6        0.15        2.13      1.84 o
  17   3   6        4.84        3.97      2.51 o
  18   3   6        2.09        0.49      2.77 o
 -16   4   6        0.32        1.11      2.65 o
 -15   4   6        2.33        4.68      2.65 o
 -14   4   6        1.33        2.41      2.79 o
 -13   4   6        0.22        0.75      1.50 o
 -12   4   6       19.54       14.97      4.23 o
 -11   4   6        0.79        2.44      2.34 o
 -10   4   6       20.17       15.83      4.13 o
  -9   4   6        5.76        7.42      3.85 o
  -8   4   6       96.44      110.32      9.30 o
  -7   4   6       59.40       51.85     11.94 o
  -6   4   6      133.75      147.29     12.89 o
  -5   4   6       11.50       13.06      2.38 o
  -4   4   6       53.35       57.92      7.09 o
  -3   4   6       51.10       42.03      7.31 o
  -2   4   6      323.31      366.92     11.62 o
  -1   4   6       81.30       87.15      7.24 o
   0   4   6       97.18       89.60      8.83 o
   1   4   6      140.86      132.97      5.67 o
   2   4   6        3.68        2.86      1.09 o
   3   4   6        0.01        0.29      0.82 o
   4   4   6       24.66       24.33      3.03 o
   5   4   6       34.53       23.58      4.09 o
   6   4   6        1.01        1.05      0.96 o
   7   4   6       70.05       74.46     12.89 o
   8   4   6        3.42        2.99      1.84 o
   9   4   6        2.92        0.60      2.44 o
  10   4   6        7.23        4.09      2.73 o
  11   4   6       18.09       17.45      3.95 o
  12   4   6       21.11       24.55      5.48 o
  13   4   6        1.70        2.69      1.73 o
  14   4   6        0.00        1.27      2.58 o
  15   4   6        4.70        2.54      2.59 o
 -14   5   6       23.72       18.90      9.54 o
 -13   5   6       39.89       25.79     11.33 o
 -12   5   6        0.07        2.77      2.62 o
 -11   5   6       58.04       45.19     16.96 o
 -10   5   6        1.63        2.03      2.09 o
  -9   5   6       17.85       11.02      7.20 o
  -8   5   6       31.21       27.26      4.89 o
  -7   5   6       16.52        9.74      2.75 o
  -6   5   6        0.04        2.22      1.26 o
  -5   5   6       10.85        9.27      2.20 o
  -4   5   6       55.96       41.28      7.74 o
  -3   5   6        2.46        2.47      1.25 o
  -2   5   6       23.72       18.06      3.10 o
  -1   5   6       30.05       25.11      8.49 o
   0   5   6        2.07        1.03      2.17 o
   1   5   6       11.03       10.37      2.57 o
   2   5   6        0.65        2.56      2.22 o
   3   5   6        9.86       15.94      5.17 o
   4   5   6       44.28       49.25     12.12 o
   5   5   6       23.29       21.45      4.85 o
   6   5   6       71.95       85.32     18.22 o
   7   5   6        5.09        8.37      4.28 o
   8   5   6        1.63        0.11      2.98 o
   9   5   6        2.12        1.73      2.00 o
  10   5   6        0.00        3.20      4.43 o
  11   5   6        0.63        4.02      3.91 o
  12   5   6        2.28        1.69      2.65 o
  13   5   6        5.38        4.25      2.77 o
 -12   6   6        7.63       11.32      4.55 o
 -10   6   6       24.35       17.50      6.87 o
  -9   6   6        6.52        4.77      2.88 o
  -8   6   6        0.18       -0.10      1.87 o
  -7   6   6        0.00        0.82      1.92 o
  -6   6   6        0.85        0.86      1.90 o
  -5   6   6        3.30        4.04      2.28 o
  -4   6   6       28.52       26.60      9.51 o
  -3   6   6       45.10       41.59      5.98 o
  -2   6   6        3.01        3.07      1.92 o
  -1   6   6        0.36        2.28      1.25 o
   0   6   6        1.33       -0.49      5.85 o
   1   6   6        2.55       -2.15      5.35 o
   2   6   6        8.45        5.06      2.69 o
   3   6   6        2.00        3.52      2.36 o
   4   6   6        0.99        2.92      3.15 o
   5   6   6        7.42       11.09      5.13 o
   6   6   6        0.81        0.04      4.58 o
   7   6   6       43.69       50.46     15.70 o
   8   6   6        5.40        5.22      2.41 o
   9   6   6        1.72        0.12      2.83 o
 -17   1   7       18.95       14.77      5.49 o
 -16   1   7        7.30        6.88      5.23 o
 -15   1   7       24.72       26.29      8.17 o
 -14   1   7        8.36        4.94      2.17 o
 -13   1   7        7.29        6.37      2.21 o
 -12   1   7        0.15        1.88      2.16 o
 -11   1   7       19.74       14.19      3.17 o
 -10   1   7      197.15      233.02     15.00 o
  -9   1   7       14.25       10.90      1.61 o
  -8   1   7       18.03        9.65      2.38 o
  -7   1   7        0.91        1.58      0.94 o
  -6   1   7       29.27       29.26      4.41 o
  -5   1   7        1.88        1.23      0.63 o
  -4   1   7       11.50        9.13      1.25 o
  -3   1   7       31.85       29.74      2.93 o
  -2   1   7       73.23       74.73      4.86 o
  -1   1   7        0.65        0.51      1.50 o
   0   1   7       59.22       59.37      8.22 o
   1   1   7        0.04       -0.58      1.95 o
   2   1   7        0.05        1.82      0.82 o
   3   1   7       10.91       12.30      1.82 o
   4   1   7       99.17       99.57      9.72 o
   5   1   7       13.42       10.87      1.87 o
   6   1   7      181.41      200.33     13.46 o
   7   1   7      198.04      213.60      6.79 o
   8   1   7       48.44       35.53      3.95 o
   9   1   7        6.94        3.45      1.14 o
  10   1   7       19.94       14.93      2.67 o
  11   1   7        7.29       11.11      2.24 o
  12   1   7        1.15        2.81      1.68 o
  13   1   7       25.28       21.89      5.85 o
  14   1   7       22.86       25.39      5.65 o
  15   1   7       89.71       75.21     20.50 o
  16   1   7        3.39        3.20      5.17 o
 -17   2   7        3.57        3.38      3.32 o
 -16   2   7        2.16        2.46      2.43 o
 -15   2   7        7.02        6.11      2.68 o
 -14   2   7        5.22        2.93      4.68 o
 -13   2   7       50.03       29.16     11.30 o
 -12   2   7        5.50        8.36      3.92 o
 -11   2   7        8.79        2.99      2.25 o
 -10   2   7      198.74      205.06     11.21 o
  -9   2   7       98.49       77.36     12.86 o
  -8   2   7       23.75       19.44      3.08 o
  -7   2   7       26.71       21.42      3.57 o
  -6   2   7      385.48      413.01      8.52 o
  -5   2   7      112.78      117.36      5.23 o
  -4   2   7       12.11       11.10      1.50 o
  -3   2   7      539.29      592.14      8.46 o
  -2   2   7        0.07        1.07      1.25 o
  -1   2   7       51.60       56.28      7.95 o
   0   2   7       42.90       46.93      6.06 o
   1   2   7      249.83      272.09     10.13 o
   2   2   7       62.43       62.95      5.26 o
   3   2   7      103.91      101.27     10.72 o
   4   2   7       48.81       50.75      5.66 o
   5   2   7        1.16        2.44      0.79 o
   6   2   7       64.34       62.79      6.71 o
   7   2   7       45.57       42.25      4.89 o
   8   2   7        7.64        5.87      1.90 o
   9   2   7        9.06        8.30      1.45 o
  10   2   7        9.86        5.97      2.78 o
  11   2   7       16.69       18.79      3.47 o
  12   2   7        0.92        3.71      2.41 o
  13   2   7       21.51       13.59      4.60 o
  14   2   7        2.68        1.07      2.53 o
  15   2   7       23.71       15.88      5.12 o
  16   2   7       39.84       27.26      8.18 o
 -17   3   7       15.65        9.72      8.19 o
 -16   3   7        5.14        1.23      3.88 o
 -15   3   7       11.97        8.84      4.11 o
 -14   3   7        5.19        3.79      4.19 o
 -13   3   7        8.74        5.08      3.15 o
 -12   3   7       10.98        7.85      3.23 o
 -11   3   7        1.38       -5.05      5.05 o
 -10   3   7        1.26        1.61      2.50 o
  -9   3   7       63.97       58.22     15.30 o
  -8   3   7        2.72        2.73      1.67 o
  -7   3   7       48.28       41.21      6.93 o
  -6   3   7       58.88       54.92     11.45 o
  -5   3   7       38.83       37.42      7.35 o
  -4   3   7       67.56       70.47      6.58 o
  -3   3   7        0.50        1.58      0.73 o
  -2   3   7       74.22       76.50      5.41 o
  -1   3   7        0.03       -0.02      0.26 o
   0   3   7      748.94      892.69     23.11 o
   1   3   7       51.67       65.77      9.45 o
   2   3   7        2.06        2.96      1.40 o
   3   3   7        0.90        2.07      0.94 o
   4   3   7        0.33       -1.10      1.73 o
   5   3   7       49.64       42.91      4.63 o
   6   3   7       61.32       66.97      8.30 o
   7   3   7       12.50        7.94      2.84 o
   8   3   7        0.59        2.60      1.50 o
   9   3   7       53.85       52.45      9.49 o
  10   3   7        3.72        0.75      1.49 o
  11   3   7        0.17        5.30      2.53 o
  12   3   7        0.02       -0.23      2.03 o
  13   3   7        3.93        0.90      1.70 o
  14   3   7        0.00       -0.53      2.34 o
  15   3   7       22.21       23.28      5.63 o
  16   3   7        2.03        1.37      2.42 o
 -15   4   7       13.81       11.02      7.51 o
 -14   4   7        3.80        1.97      2.52 o
 -13   4   7        1.94        2.56      3.38 o
 -12   4   7        7.00        8.25      2.65 o
 -11   4   7       17.90       18.86      6.44 o
 -10   4   7      131.65      176.22     28.00 o
  -9   4   7      103.31      116.28     37.31 o
  -8   4   7        2.38        1.69      1.35 o
  -7   4   7        0.09        0.31      2.95 o
  -6   4   7        0.94        1.40      1.81 o
  -5   4   7        6.12        4.60      3.72 o
  -4   4   7      126.01      142.90     19.53 o
  -3   4   7        9.79       16.31      6.83 o
  -2   4   7      102.96      117.32     10.67 o
  -1   4   7        9.49        6.40      1.14 o
   0   4   7        0.30        1.35      0.73 o
   1   4   7      382.92      441.45     47.72 o
   2   4   7       52.96       50.45     14.10 o
   3   4   7       66.99       57.85      9.92 o
   4   4   7      180.34      194.03     22.09 o
   5   4   7        0.48        0.89      2.67 o
   6   4   7       80.90       79.24     14.41 o
   7   4   7       91.35       87.91     18.79 o
   8   4   7       44.36       36.39      8.38 o
   9   4   7       20.73       22.73      4.09 o
  10   4   7        5.73        8.58      2.37 o
  11   4   7       15.30        8.61      2.64 o
  12   4   7        1.57        1.77      2.22 o
  13   4   7        2.79        1.91      1.88 o
  14   4   7        6.80       11.85      3.91 o
  15   4   7        0.08        3.18      1.02 o
 -11   5   7        2.96        5.29      5.66 o
 -10   5   7       36.67       26.47     19.76 o
  -9   5   7        8.27        2.46      3.08 o
  -8   5   7       13.42        7.14     10.22 o
  -7   5   7      108.47      143.25     48.35 o
  -6   5   7       26.40       24.25     13.85 o
  -5   5   7       22.52       24.37     14.65 o
  -4   5   7        0.16        2.34      5.48 o
  -3   5   7        0.37        3.51      4.43 o
  -2   5   7       47.59       53.93     16.50 o
  -1   5   7        4.90        4.00      2.08 o
   0   5   7       59.83       79.99     18.99 o
   1   5   7        5.76        1.90      2.44 o
   2   5   7       23.78       16.82      3.83 o
   3   5   7       96.78       68.39     19.71 o
   4   5   7       41.57       44.32      6.20 o
   5   5   7       22.89       15.90      4.58 o
   6   5   7       13.02       14.16      3.61 o
   7   5   7       20.36        7.94      4.44 o
   8   5   7       32.66       23.51      9.09 o
   9   5   7       16.48       16.97      6.38 o
  10   5   7       31.96       41.49     13.45 o
  11   5   7        1.04        1.68      2.40 o
  -6   6   7        0.80       -1.23      4.92 o
  -5   6   7        1.27       -3.51      5.42 o
  -4   6   7       21.02       26.96      8.12 o
  -3   6   7        5.65        8.49      8.92 o
  -2   6   7       15.91       21.66      5.48 o
  -1   6   7       32.15       27.94     18.34 o
   0   6   7        1.74        4.98      3.82 o
   1   6   7        0.47        4.74      4.68 o
   2   6   7        0.73        2.09      4.80 o
   3   6   7        6.32        6.81      3.19 o
   4   6   7        1.11        3.19      1.96 o
   5   6   7        3.97        1.17      1.66 o
   6   6   7       22.86       22.95      6.92 o
   7   6   7       49.14       54.12     17.65 o
 -17   0   8       95.25       77.40     49.26 o
 -16   0   8       20.75       18.34     12.12 o
 -15   0   8        0.96       -0.31      4.12 o
 -14   0   8        5.48        1.72      2.89 o
 -13   0   8       50.87       36.20     27.52 o
 -12   0   8       64.46       57.44     31.09 o
 -11   0   8       72.70       63.42     28.39 o
 -10   0   8       16.51       20.74      7.14 o
  -9   0   8      148.47      160.75     16.24 o
  -8   0   8       32.72       24.60      5.46 o
  -7   0   8        9.54        6.55      2.05 o
  -6   0   8       53.27       43.82      5.34 o
  -5   0   8        2.18        1.88      2.43 o
  -4   0   8       22.06       23.65      6.18 o
  -3   0   8       11.98       10.33      2.21 o
  -2   0   8      191.93      192.85      6.81 o
  -1   0   8      172.48      164.05      7.89 o
   0   0   8      343.51      366.38     81.67 o
   1   0   8       53.96       70.50     17.42 o
   2   0   8        4.63        8.06      7.45 o
   3   0   8       18.16       14.34      6.15 o
   4   0   8       39.65       35.77      9.48 o
   5   0   8        6.93       10.65      4.49 o
   6   0   8        1.46        1.01      0.43 o
   7   0   8      170.01      138.60     31.98 o
   8   0   8       50.38       63.97     18.16 o
   9   0   8       48.19       47.16     10.96 o
  11   0   8      182.61      180.80     60.14 o
  12   0   8        5.14        7.63      4.92 o
  13   0   8      158.78      136.96     56.80 o
 -17   1   8        0.30        1.17      3.45 o
 -16   1   8        6.90        3.06      3.46 o
 -15   1   8       64.83       44.50     22.46 o
 -14   1   8       56.55       47.87     18.94 o
 -13   1   8        4.17        5.56      3.57 o
 -12   1   8        0.33        3.15      2.62 o
 -11   1   8       43.94       38.44     12.22 o
 -10   1   8       29.26       25.10      8.23 o
  -9   1   8        5.52        5.92      2.70 o
  -8   1   8      356.19      415.18     34.26 o
  -7   1   8        0.88        1.09      0.83 o
  -6   1   8      141.97      141.70      9.53 o
  -5   1   8       43.48       34.58      3.92 o
  -4   1   8       84.59       79.80      4.45 o
  -3   1   8       97.31       91.91      3.95 o
  -2   1   8       94.19       89.54      8.30 o
  -1   1   8       56.18       58.29      8.37 o
   0   1   8       75.50       76.18      7.35 o
   1   1   8       58.23       58.34      6.27 o
   2   1   8      209.62      228.48      5.90 o
   3   1   8       41.23       38.30      5.61 o
   4   1   8       95.29       92.14      6.15 o
   5   1   8       59.92       63.05      5.25 o
   6   1   8       76.39       68.24      8.32 o
   7   1   8      237.36      263.80     15.47 o
   8   1   8       21.88       19.80      6.31 o
   9   1   8       50.44       48.54     11.20 o
  10   1   8       53.03       51.77     11.17 o
  11   1   8       32.25       27.70      7.97 o
  12   1   8       41.83       44.08     10.99 o
  13   1   8       49.16       39.74      8.28 o
  14   1   8       71.47       45.25     23.33 o
 -16   2   8        3.11        1.85      4.98 o
 -15   2   8       26.70       24.80     11.70 o
 -14   2   8        0.72        1.56      2.00 o
 -13   2   8        2.58        2.11      2.35 o
 -12   2   8       54.01       48.28     18.68 o
 -11   2   8      146.88      185.04     22.73 o
 -10   2   8        6.00        4.27      4.02 o
  -9   2   8        6.44        9.00      3.20 o
  -8   2   8        0.35        1.23      1.36 o
  -7   2   8      148.91      172.42     19.55 o
  -6   2   8      155.70      169.69     14.05 o
  -5   2   8       61.76       52.10      8.16 o
  -4   2   8      105.47      106.45      6.86 o
  -3   2   8       28.80       22.15      4.54 o
  -2   2   8       22.78       21.49      4.10 o
  -1   2   8        8.45        9.73      2.36 o
   0   2   8       19.66       22.31      4.32 o
   1   2   8      185.39      204.39     10.22 o
   2   2   8       22.16       17.76      2.68 o
   3   2   8      161.32      173.23     13.78 o
   4   2   8      138.16      155.00      7.57 o
   5   2   8        0.12       -1.27      1.27 o
   6   2   8      109.19      119.77     11.04 o
   7   2   8       55.26       54.22      7.45 o
   8   2   8        4.73        4.29      2.17 o
   9   2   8       19.32       20.64      3.65 o
  10   2   8        1.93        1.43      1.43 o
  11   2   8        1.71        0.99      2.12 o
  12   2   8        0.59        0.51      4.08 o
  13   2   8        1.15        2.95      4.49 o
  14   2   8        3.79        6.09      6.09 o
 -14   3   8        0.73        4.00      4.25 o
 -13   3   8       25.86       25.85      6.83 o
 -12   3   8       17.28        6.35      6.86 o
 -11   3   8        3.42        5.90      3.22 o
 -10   3   8       19.18       18.67      9.82 o
  -9   3   8      120.08      120.56     11.48 o
  -8   3   8        3.17        3.64      3.26 o
  -7   3   8      138.43      132.82     37.52 o
  -6   3   8      158.06      152.81     57.61 o
  -5   3   8        8.54        6.09      4.37 o
  -4   3   8        0.68        0.42      2.16 o
  -3   3   8      144.99      145.65     30.39 o
  -2   3   8      100.89      108.38     20.26 o
   0   3   8       46.28       47.20      7.27 o
   1   3   8       12.05        8.50      2.26 o
   2   3   8       28.33       23.68      3.94 o
   3   3   8       62.96       54.08      7.47 o
   4   3   8       51.90       54.46      7.41 o
   5   3   8        9.34        7.71      2.01 o
   6   3   8        5.98        6.69      1.94 o
   7   3   8       34.23       30.52      5.37 o
   8   3   8        1.23        3.12      1.28 o
   9   3   8       38.73       30.13      6.21 o
  10   3   8        3.18        5.03      2.47 o
  11   3   8        9.58        7.95      2.14 o
  12   3   8       21.21       15.84      4.54 o
  13   3   8        0.61        3.75      1.29 o
 -12   4   8        0.29        0.80      2.71 o
 -11   4   8        1.10        7.14      5.91 o
 -10   4   8        5.31        1.05      4.86 o
  -9   4   8        1.96        1.97      5.35 o
  -8   4   8        0.06        0.98      3.26 o
  -7   4   8        1.30        2.83      3.94 o
  -6   4   8       43.78       41.31      9.23 o
  -5   4   8       66.89       65.94     33.86 o
  -4   4   8       78.10       70.81     16.17 o
  -3   4   8       28.57       33.79      7.54 o
  -2   4   8       36.12       25.19      6.65 o
  -1   4   8        0.11        0.75      2.13 o
   0   4   8       80.71      102.23     14.75 o
   1   4   8       86.78       88.31     19.97 o
   2   4   8       76.00       57.52     14.65 o
   3   4   8       19.60       23.21      5.16 o
   4   4   8        0.26        0.26      2.26 o
   5   4   8       25.25       23.51      4.38 o
   6   4   8        6.50        6.70      2.57 o
   7   4   8        1.06        1.65      1.32 o
   8   4   8       74.79      113.06     21.09 o
   9   4   8        8.73        9.03      3.36 o
  10   4   8       15.02       12.66      3.24 o
  11   4   8        0.60        4.03      2.78 o
  12   4   8        2.31        3.89      2.11 o
  -9   5   8        0.13        2.95      3.45 o
  -8   5   8        0.01       -0.18      4.49 o
  -7   5   8        4.15        6.40      4.74 o
  -6   5   8       13.63       17.85      7.32 o
  -5   5   8        1.73        6.77      5.66 o
  -4   5   8        5.38        1.29      2.71 o
  -3   5   8       27.49       20.56      8.92 o
  -2   5   8        0.43        0.98      3.45 o
  -1   5   8        1.29        0.25      5.60 o
   0   5   8       12.91        8.12      7.02 o
   1   5   8        6.78        3.77      1.76 o
   2   5   8        1.22        1.90      2.63 o
   3   5   8        0.81        2.52      1.48 o
   4   5   8       62.69       62.08     16.24 o
   5   5   8      105.65       99.45     26.17 o
   6   5   8       45.16       37.06      8.95 o
   7   5   8       40.77       30.48     10.17 o
   8   5   8        3.63        3.34      1.43 o
   9   5   8        0.29        5.05      4.55 o
  10   5   8       11.26        2.26      3.28 o
  -3   6   8        9.54       18.22      5.91 o
  -2   6   8        0.08        2.95      2.46 o
  -1   6   8       24.05       15.76      7.14 o
   0   6   8        1.85        2.58      4.06 o
   1   6   8        1.69        5.85      4.25 o
   2   6   8       32.69       29.06     13.54 o
   3   6   8        1.78        3.11      3.01 o
   4   6   8       16.37        9.97      9.05 o
   7   6   8        1.97       -4.18      4.18 o
 -15   1   9       11.83        9.97      5.17 o
 -14   1   9       24.28       42.47      9.48 o
 -13   1   9        2.33        1.91      3.45 o
 -12   1   9        5.25        9.72      4.06 o
 -11   1   9       27.54       27.51     13.42 o
 -10   1   9        4.16        3.20      4.80 o
  -9   1   9        5.47        8.49      4.86 o
  -8   1   9        3.08        2.40      3.26 o
  -7   1   9        3.63        7.02      5.91 o
  -6   1   9       30.65       24.62      9.11 o
  -5   1   9       14.01       10.59      5.11 o
  -4   1   9       24.06       20.25      5.91 o
  -3   1   9       23.09       20.43      7.94 o
  -2   1   9        0.47        1.83      1.55 o
  -1   1   9       13.47        9.84      3.53 o
   0   1   9       24.57       19.17      3.48 o
   1   1   9       16.01       11.62      8.56 o
   2   1   9       82.99      105.49     16.15 o
   3   1   9      185.15      193.54     39.54 o
   4   1   9       22.85       25.72      7.22 o
   5   1   9        0.30       -0.66      2.21 o
   6   1   9       24.28       19.38      6.44 o
   7   1   9       28.50       35.71      6.44 o
   8   1   9      119.52      114.05     22.87 o
   9   1   9        1.85        3.00      2.91 o
  10   1   9        3.48        2.96      3.01 o
  11   1   9        1.09       -0.52      3.10 o
 -14   2   9       36.75       17.60     14.77 o
 -13   2   9       21.98       27.14      8.80 o
 -12   2   9       11.74       11.14      6.89 o
 -11   2   9        1.26        3.82      4.06 o
 -10   2   9        6.78        1.60      3.88 o
  -9   2   9       16.47        9.42      5.48 o
  -8   2   9       45.46       49.68      9.17 o
  -7   2   9        0.66       -1.11      3.02 o
  -6   2   9      117.06      107.91     41.45 o
  -5   2   9       16.11        9.05      7.39 o
  -4   2   9       53.27       53.68     22.47 o
  -3   2   9       14.38       15.38      4.72 o
  -2   2   9      242.76      295.39     15.68 o
  -1   2   9      145.46      176.21     18.23 o
   0   2   9       64.54       56.68     14.81 o
   1   2   9      114.76      121.85     11.52 o
   2   2   9        2.68        0.82      1.98 o
   3   2   9      178.02      205.24     13.85 o
   4   2   9        4.92        3.79      1.32 o
   5   2   9      113.49      103.46     24.71 o
   6   2   9       49.82       51.34     12.30 o
   7   2   9       13.53       10.11      4.69 o
   8   2   9        0.37        2.74      3.40 o
   9   2   9       11.69        3.92      5.38 o
  10   2   9        0.73        5.51      2.78 o
 -13   3   9        7.20        4.49      4.49 o
 -12   3   9       17.82       38.16     10.40 o
 -11   3   9        4.51        0.86      5.42 o
 -10   3   9        7.77       11.75      6.59 o
  -9   3   9       44.82       33.06     17.30 o
  -8   3   9       24.72       18.71     13.05 o
  -7   3   9       48.25       42.42     25.06 o
  -6   3   9       57.09       44.57     21.24 o
  -5   3   9       17.59       21.54      7.75 o
  -4   3   9        3.77        1.66      2.22 o
  -3   3   9        3.72        4.34      2.49 o
  -2   3   9       10.09        7.19      3.57 o
  -1   3   9        0.08        4.23      2.00 o
   0   3   9        0.24        3.52      2.08 o
   1   3   9      100.49       86.84     20.89 o
   2   3   9       78.05       75.50     17.64 o
   3   3   9        1.17       -0.09      1.59 o
   4   3   9        1.60        1.82      0.97 o
   5   3   9        0.07        1.32      1.29 o
   6   3   9        1.62       -0.63      2.66 o
   7   3   9       13.69       10.75      4.52 o
   8   3   9        0.70        3.73      3.69 o
   9   3   9        7.06        5.20      3.49 o
 -11   4   9       14.52        9.23     11.88 o
 -10   4   9        2.65        3.51      2.83 o
  -9   4   9      110.24       96.07     65.96 o
  -8   4   9      105.79       94.04     51.05 o
  -7   4   9       14.23       12.25      6.22 o
  -6   4   9        0.80        1.78      3.38 o
  -5   4   9        0.54       -1.05      3.14 o
  -3   4   9        0.29        6.71      3.08 o
  -2   4   9        5.59        3.57      2.64 o
  -1   4   9        1.62       -0.15      2.37 o
   0   4   9       14.07       13.91      4.62 o
   1   4   9        1.96        3.82      2.51 o
   2   4   9       33.73       26.39      7.68 o
   3   4   9        1.91        1.05      1.78 o
   4   4   9        3.65        0.95      2.19 o
   5   4   9       13.65        8.45      3.29 o
   6   4   9        0.68        3.42      1.12 o
   7   4   9        4.75        2.71      2.77 o
  -7   5   9        0.71        2.58      2.58 o
  -6   5   9       36.66       26.41     21.36 o
  -5   5   9       55.28       42.97     29.49 o
  -4   5   9        0.62       -0.31      5.42 o
  -3   5   9        0.02        0.74      5.29 o
  -2   5   9        4.60        4.86      3.63 o
  -1   5   9        1.83        2.03      4.86 o
   0   5   9        3.80        3.26      5.17 o
   1   5   9       22.71       16.68     12.80 o
   2   5   9        1.44        5.84      4.32 o
   3   5   9       37.59       22.80      7.56 o
   4   5   9        0.09        5.60      2.04 o
   5   5   9        0.19        3.33      1.98 o
   6   5   9        7.16        3.09      1.74 o
  -1   0  10        8.65       -0.68      7.75 o
   0   0  10      324.56      390.50    114.62 o
   1   0  10      372.74      479.81     33.39 o
   2   0  10       20.14       40.93     14.65 o
   3   0  10        0.16        1.54      5.85 o
   4   0  10        0.92        3.51      5.35 o
   5   0  10        0.15        4.06      4.62 o
   6   0  10       10.50        4.62      4.92 o
   7   0  10        0.43        4.49      4.92 o
   8   0  10        7.29        3.51      3.69 o
  -2   1  10       38.27       33.73     12.50 o
  -1   1  10       26.85       40.01     13.42 o
   0   1  10        6.15       -1.78      6.09 o
   1   1  10        3.54        5.55      5.10 o
   2   1  10       87.45      104.00     21.32 o
   3   1  10       75.70       82.98     14.77 o
   4   1  10       94.71      103.14     24.79 o
   5   1  10        3.69        2.78      4.81 o
   6   1  10        0.57       -1.42      3.35 o
   7   1  10        0.23        6.97      3.60 o
  -2   2  10        1.45        8.80      7.02 o
  -1   2  10        1.60        4.80      4.55 o
   0   2  10        6.28        2.46      2.83 o
   1   2  10        4.73        3.82      4.18 o
   2   2  10        8.54        6.65      4.68 o
   3   2  10        0.02        5.61      4.79 o
   4   2  10        1.13        2.04      3.67 o
   5   2  10       15.20        8.80      5.25 o
   6   2  10        5.48        4.45      5.76 o
   7   2  10       97.10       80.18     41.63 o
  -3   3  10       10.49        2.71      7.63 o
  -2   3  10       10.88        8.68      5.54 o
  -1   3  10        0.02        3.38      4.25 o
   0   3  10        4.79        5.72      3.32 o
   1   3  10        2.07        1.23      3.45 o
   2   3  10       29.09       14.53      7.57 o
   3   3  10        0.26        1.05      2.95 o
   4   3  10       12.58        8.99      6.83 o
   5   3  10       13.42       10.71      5.97 o
   6   3  10        1.42        8.80      6.77 o
   0   4  10       11.58        1.54      5.42 o
   1   4  10        4.70       -2.03      3.94 o
   2   4  10       38.74       25.42     19.14 o
   3   4  10        6.57        4.62      4.25 o
   4   4  10        0.50        6.71      4.49 o
   5   4  10        2.21        6.40      8.43 o
  -1   1  11        8.64        4.80      5.23 o
   0   1  11       94.67       88.55     35.29 o
   1   1  11        9.31       19.08      8.99 o
   2   1  11        7.74        1.85      7.14 o
   3   1  11       17.02        5.72     10.46 o
  -2   2  11        2.99       -1.23      5.54 o
  -1   2  11        1.93        4.86      7.08 o
   0   2  11       16.62       16.31     10.46 o
   1   2  11        0.11        6.40      3.75 o
   2   2  11        7.04       10.15      7.51 o
   3   2  11       41.33       25.30     14.10 o
  -2   3  11        3.84        2.52      2.95 o
  -1   3  11        0.01        2.89      5.78 o
   0   3  11        2.94        2.71      4.92 o
   1   3  11        1.96        7.02      7.32 o
   2   3  11        0.41        4.18      3.75 o
 
